# Supplementary material for: (2S,6S)-1-Methyl-2,6-trans-distyryl­piperidinium chloride
Source: Acta Crystallogr Sect E Struct Rep Online. 2009 Dec 9;66(Pt 1):o78. doi: 10.1107/S1600536809049587 (PMC2980042; doi:10.1107/S1600536809049587)
Supplement: Supplementary file 1 [file e-66-00o78-sup1.cif]

##############################################################################
###                                                                        ###
###        Electronic paper (Acta Crystallographica Section E)             ###
###                                                                        ###
##############################################################################
#                                                                            #
# This CIF contains the data in a paper accepted for publication in Acta     #
# Crystallographica Section E. It conforms to the requirements of Notes      #
# for Authors for Section E, and has been peer reviewed under the auspices   #
# of the IUCr Commission on Journals.                                        #
#                                                                            #
# Full details of the Crystallographic Information File format               #
# are given in the paper "The Crystallographic Information File (CIF):       #
# a New Standard Archive File for Crystallography" by S. R. Hall, F. H.      #
# Allen and I. D. Brown [Acta Cryst. (1991), A47, 655-685].                  #
#                                                                            #
# The current version of the core CIF dictionary is obtainable from          #
# ftp://ftp.iucr.org/pub/cif_core.dic. The current version number is 2.4.    #
#                                                                            #
# Software is freely available for graphical display of the structure(s) in  #
# this CIF.  For information consult the CIF home page http://www.iucr.org/  #
# cif/home.html                                                              #
#                                                                            #
# This file may be used for bona fide research purposes within the           #
# scientific community so long as proper attribution is given to the journal # 
# article from which it was obtained.                                        #
#                                                                            #
##############################################################################
                                             
data_global
_audit_creation_method     'SHELXL97 CIF, edited IUCr template'
_journal_data_validation_number     ?
_journal_date_recd_electronic     2009-11-18
_journal_date_accepted     2009-11-19
_journal_name_full     'Acta Crystallographica, Section E'
_journal_year     2010
_journal_volume     66
_journal_issue      1
_journal_page_first     o78
_journal_page_last     o78
_journal_paper_category     QO
_journal_coeditor_code     HG2599
_publ_contact_author_name     'Dr P. A. Crooks'
_publ_contact_author_address
;
Dept. of Pharmaceutical Sciences
College of Pharmacy
University of Kentucky
Lexington KY 40536
USA
;
_publ_contact_author_email     'pcrooks@email.uky.edu'
_publ_contact_author_fax     '859 257 7585'
_publ_contact_author_phone     '859 257 1718'
_publ_section_title
;
(2<i>S</i>,6<i>S</i>)-1-Methyl-2,6-<i>trans</i>-distyrylpiperidinium chloride
;
loop_
    _publ_author_name
    _publ_author_address
    'Zheng, Guangrong'
;
Department of Pharmaceutical Sciences
College of Pharmacy
University of Kentucky
Lexington
KY 40536
USA
;
    'Parkin, Sean'
;
Department of Chemistry
University of Kentucky
Lexington
KY 40536
USA
;
    'Dwoskin, Linda P.'
;
Department of Pharmaceutical Sciences
College of Pharmacy
University of Kentucky
Lexington
KY 40536
USA
;
    'Crooks, Peter A.'
;
Department of Pharmaceutical Sciences
College of Pharmacy
University of Kentucky
Lexington
KY 40536
USA
;
data_I
_audit_creation_method     SHELXL-97
_chemical_name_systematic
;
(2<i>S</i>,6<i>S</i>)-1-Methyl-2,6-<i>trans</i>-distyrylpiperidinium chloride
;
_chemical_name_common     ?
_chemical_formula_moiety     'C22 H26 N +, Cl -'
_chemical_formula_sum     'C22 H26 Cl N'
_chemical_formula_iupac     'C22 H26 N +, Cl -'
_chemical_formula_weight     339.89
_chemical_melting_point     ?
_symmetry_cell_setting     orthorhombic
_symmetry_space_group_name_H-M     'P 21 21 21'
_symmetry_space_group_name_Hall     'P 2ac 2ab'
loop_
    _symmetry_equiv_pos_as_xyz
    'x, y, z'
    '-x+1/2, -y, z+1/2'
    'x+1/2, -y+1/2, -z'
    '-x, y+1/2, -z+1/2'
_cell_length_a     9.9355(4)
_cell_length_b     12.3075(5)
_cell_length_c     15.8299(7)
_cell_angle_alpha     90.00
_cell_angle_beta     90.00
_cell_angle_gamma     90.00
_cell_volume     1935.70(14)
_cell_formula_units_Z     4
_cell_measurement_reflns_used     21849
_cell_measurement_theta_min     1.00
_cell_measurement_theta_max     27.48
_cell_measurement_temperature     173(2)
_exptl_crystal_description     'irregular plates'
_exptl_crystal_colour     colourless
_exptl_crystal_size_max     0.38
_exptl_crystal_size_mid     0.28
_exptl_crystal_size_min     0.08
_exptl_crystal_density_diffrn     1.166
_exptl_crystal_density_meas     ?
_exptl_crystal_density_method     'not measured'
_exptl_crystal_F_000     728
_exptl_absorpt_coefficient_mu     0.200
_exptl_absorpt_correction_type     multi-scan
_exptl_absorpt_process_details     '(SCALEPACK; Otwinowski & Minor, 1997)'
_exptl_absorpt_correction_T_min     0.930
_exptl_absorpt_correction_T_max     0.984
_exptl_special_details
;
;
_diffrn_ambient_temperature     173.0(10)
_diffrn_radiation_type     MoK\a
_diffrn_radiation_wavelength     0.71073
_diffrn_radiation_source     'fine-focus sealed tube'
_diffrn_radiation_monochromator     graphite
_diffrn_measurement_device_type     'Nonius KappaCCD diffractometer'
_diffrn_measurement_method     '\w scans at fixed \c = 55\%'
_diffrn_detector_area_resol_mean     18
_diffrn_reflns_number     11921
_diffrn_reflns_av_R_equivalents     0.0646
_diffrn_reflns_av_sigmaI/netI     0.0648
_diffrn_reflns_theta_min     2.10
_diffrn_reflns_theta_max     25.00
_diffrn_reflns_theta_full     25.00
_diffrn_measured_fraction_theta_max     1.000
_diffrn_measured_fraction_theta_full     1.000
_diffrn_reflns_limit_h_min     -11
_diffrn_reflns_limit_h_max     11
_diffrn_reflns_limit_k_min     -14
_diffrn_reflns_limit_k_max     14
_diffrn_reflns_limit_l_min     -18
_diffrn_reflns_limit_l_max     18
_diffrn_standards_number     0
_diffrn_standards_interval_count     .
_diffrn_standards_interval_time     .
_diffrn_standards_decay_%     ?
_refine_special_details
;
Refinement of <i>F</i>^2^ against ALL reflections. The weighted <i>R</i>-factor
<i>wR</i> and goodness of fit <i>S</i> are based on <i>F</i>^2^, conventional
<i>R</i>-factors <i>R</i> are based on <i>F</i>, with <i>F</i> set to zero for
negative <i>F</i>^2^. The threshold expression of <i>F</i>^2^ >
\s(<i>F</i>^2^) is used only for calculating <i>R</i>-factors(gt) <i>etc</i>.
and is not relevant to the choice of reflections for refinement.
<i>R</i>-factors based on <i>F</i>^2^ are statistically about twice as large
as those based on <i>F</i>, and <i>R</i>- factors based on ALL data will be
even larger.
;
_reflns_number_total     3416
_reflns_number_gt     2957
_reflns_threshold_expression     I>2\s(I)
_refine_ls_structure_factor_coef     Fsqd
_refine_ls_matrix_type     full
_refine_ls_R_factor_all     0.0675
_refine_ls_R_factor_gt     0.0538
_refine_ls_wR_factor_gt     0.0873
_refine_ls_wR_factor_ref     0.0907
_refine_ls_goodness_of_fit_ref     1.112
_refine_ls_restrained_S_all     1.112
_refine_ls_number_reflns     3416
_refine_ls_number_parameters     218
_refine_ls_number_restraints     0
_refine_ls_hydrogen_treatment     constr
_refine_ls_weighting_scheme     calc
_refine_ls_weighting_details
         'calc w=1/[\s^2^(Fo^2^)+(0.0332P)^2^+0.1721P] where P=(Fo^2^+2Fc^2^)/3'
_atom_sites_solution_hydrogens     geom
_atom_sites_solution_primary     direct
_atom_sites_solution_secondary     difmap
_refine_ls_shift/su_max     0.001
_refine_ls_shift/su_mean     0.000
_refine_diff_density_max     .448
_refine_diff_density_min     -.259
_refine_ls_extinction_method     none
_refine_ls_extinction_coef     ?
_refine_ls_abs_structure_details     'Flack (1983), 1457 Friedel pairs'
_refine_ls_abs_structure_Flack     0.06(7)
loop_
    _atom_type_symbol
    _atom_type_description
    _atom_type_scat_dispersion_real
    _atom_type_scat_dispersion_imag
    _atom_type_scat_source
    'C' 'C' .0033 .0016 'International Tables Vol C Tables 4.2.6.8 and 6.1.1.4'
    'H' 'H' .0000 .0000 'International Tables Vol C Tables 4.2.6.8 and 6.1.1.4'
    'N' 'N' .0061 .0033 'International Tables Vol C Tables 4.2.6.8 and 6.1.1.4'
    'Cl' 'Cl' .1484 .1585
                         'International Tables Vol C Tables 4.2.6.8 and 6.1.1.4'
_computing_data_collection     'COLLECT (Nonius, 1998)'
_computing_cell_refinement     'SCALEPACK (Otwinowski & Minor, 1997)'
_computing_data_reduction     'DENZO-SMN (Otwinowski & Minor, 1997)'
_computing_structure_solution     'SHELXS97 (Sheldrick, 2008)'
_computing_structure_refinement     'SHELXL97 (Sheldrick, 2008)'
_computing_molecular_graphics     'XP in Siemens SHELXTL (Sheldrick, 2008)'
_computing_publication_material
;
SHELX97 (Sheldrick, 2008) and local procedures
;
loop_
    _atom_site_type_symbol
    _atom_site_label
    _atom_site_fract_x
    _atom_site_fract_y
    _atom_site_fract_z
    _atom_site_U_iso_or_equiv
    _atom_site_adp_type
    _atom_site_calc_flag
    _atom_site_refinement_flags
    _atom_site_occupancy
    _atom_site_disorder_assembly
    _atom_site_disorder_group
    Cl Cl 0.49125(6) 1.13417(4) 0.35616(4) 0.03556(19) Uani d . 1 . .
    N N1 0.44499(17) 0.82481(15) 0.25784(13) 0.0275(5) Uani d . 1 . .
    H H1 0.4661 0.7643 0.2253 0.033 Uiso calc R 1 . .
    C C1 0.4017(3) 0.9121(2) 0.19752(16) 0.0358(7) Uani d . 1 . .
    H H1A 0.3144 0.8928 0.1729 0.054 Uiso calc R 1 . .
    H H1B 0.4687 0.9192 0.1524 0.054 Uiso calc R 1 . .
    H H1C 0.3938 0.9812 0.2278 0.054 Uiso calc R 1 . .
    C C2 0.3304(2) 0.79138(19) 0.31510(17) 0.0305(6) Uani d . 1 . .
    H H2 0.2579 0.7607 0.2783 0.037 Uiso calc R 1 . .
    C C3 0.3774(3) 0.7007(2) 0.37336(17) 0.0372(7) Uani d . 1 . .
    H H3A 0.3035 0.6812 0.4125 0.045 Uiso calc R 1 . .
    H H3B 0.3991 0.6356 0.3392 0.045 Uiso calc R 1 . .
    C C4 0.5004(3) 0.7336(2) 0.42414(16) 0.0395(7) Uani d . 1 . .
    H H4A 0.4780 0.7958 0.4612 0.047 Uiso calc R 1 . .
    H H4B 0.5298 0.6724 0.4602 0.047 Uiso calc R 1 . .
    C C5 0.6127(2) 0.76520(19) 0.36400(16) 0.0331(6) Uani d . 1 . .
    H H5A 0.6390 0.7008 0.3304 0.040 Uiso calc R 1 . .
    H H5B 0.6920 0.7884 0.3972 0.040 Uiso calc R 1 . .
    C C6 0.5726(2) 0.85631(19) 0.30435(15) 0.0272(6) Uani d . 1 . .
    H H6 0.5545 0.9232 0.3383 0.033 Uiso calc R 1 . .
    C C7 0.6841(2) 0.87992(19) 0.24306(15) 0.0292(6) Uani d . 1 . .
    H H7 0.7039 0.8283 0.2002 0.035 Uiso calc R 1 . .
    C C8 0.7558(2) 0.9709(2) 0.24688(15) 0.0283(6) Uani d . 1 . .
    H H8 0.7260 1.0241 0.2861 0.034 Uiso calc R 1 . .
    C C9 0.8759(2) 0.9986(2) 0.19738(15) 0.0281(6) Uani d . 1 . .
    C C10 0.9516(2) 1.0897(2) 0.22012(17) 0.0342(7) Uani d . 1 . .
    H H10 0.9237 1.1327 0.2667 0.041 Uiso calc R 1 . .
    C C11 1.0659(2) 1.1182(2) 0.17623(18) 0.0391(7) Uani d . 1 . .
    H H11 1.1164 1.1800 0.1932 0.047 Uiso calc R 1 . .
    C C12 1.1074(3) 1.0578(2) 0.10788(17) 0.0444(8) Uani d . 1 . .
    H H12 1.1859 1.0780 0.0775 0.053 Uiso calc R 1 . .
    C C13 1.0347(3) 0.9682(2) 0.08396(17) 0.0460(8) Uani d . 1 . .
    H H13 1.0629 0.9266 0.0366 0.055 Uiso calc R 1 . .
    C C14 0.9202(3) 0.9378(2) 0.12838(17) 0.0419(7) Uani d . 1 . .
    H H14 0.8715 0.8750 0.1116 0.050 Uiso calc R 1 . .
    C C15 0.2714(2) 0.88730(18) 0.36100(16) 0.0278(6) Uani d . 1 . .
    H H15 0.3300 0.9378 0.3875 0.033 Uiso calc R 1 . .
    C C16 0.1402(2) 0.90289(19) 0.36523(17) 0.0307(6) Uani d . 1 . .
    H H16 0.0856 0.8520 0.3359 0.037 Uiso calc R 1 . .
    C C17 0.0685(2) 0.9906(2) 0.41046(14) 0.0257(6) Uani d . 1 . .
    C C18 -0.0696(2) 0.9803(2) 0.42416(15) 0.0312(6) Uani d . 1 . .
    H H18 -0.1147 0.9167 0.4054 0.037 Uiso calc R 1 . .
    C C19 -0.1417(3) 1.0608(2) 0.46452(16) 0.0383(7) Uani d . 1 . .
    H H19 -0.2359 1.0527 0.4729 0.046 Uiso calc R 1 . .
    C C20 -0.0774(3) 1.1519(2) 0.49227(17) 0.0390(7) Uani d . 1 . .
    H H20 -0.1269 1.2071 0.5204 0.047 Uiso calc R 1 . .
    C C21 0.0595(3) 1.1644(2) 0.47978(16) 0.0342(7) Uani d . 1 . .
    H H21 0.1037 1.2278 0.4998 0.041 Uiso calc R 1 . .
    C C22 0.1322(3) 1.0848(2) 0.43814(15) 0.0290(6) Uani d . 1 . .
    H H22 0.2258 1.0945 0.4284 0.035 Uiso calc R 1 . .
loop_
    _atom_site_aniso_label
    _atom_site_aniso_U_11
    _atom_site_aniso_U_22
    _atom_site_aniso_U_33
    _atom_site_aniso_U_12
    _atom_site_aniso_U_13
    _atom_site_aniso_U_23
    Cl 0.0428(4) 0.0231(3) 0.0408(4) -0.0033(3) 0.0079(3) -0.0019(3)
    N1 0.0250(11) 0.0208(11) 0.0369(12) 0.0017(9) 0.0023(10) -0.0077(10)
    C1 0.0337(16) 0.0357(15) 0.0379(16) 0.0067(13) -0.0034(13) -0.0001(14)
    C2 0.0190(14) 0.0247(14) 0.0478(16) -0.0070(11) 0.0024(13) -0.0055(13)
    C3 0.0334(16) 0.0283(15) 0.0500(18) -0.0045(12) 0.0089(14) 0.0034(14)
    C4 0.0414(16) 0.0329(14) 0.0442(17) 0.0019(15) 0.0055(16) 0.0147(13)
    C5 0.0243(14) 0.0306(15) 0.0445(17) 0.0002(12) -0.0047(13) 0.0062(14)
    C6 0.0194(13) 0.0244(14) 0.0377(15) -0.0057(12) -0.0040(12) -0.0056(13)
    C7 0.0256(13) 0.0319(15) 0.0301(15) 0.0050(13) -0.0009(12) -0.0023(13)
    C8 0.0236(14) 0.0294(15) 0.0319(15) 0.0007(12) -0.0023(12) -0.0012(13)
    C9 0.0218(14) 0.0360(16) 0.0264(14) 0.0004(12) -0.0029(12) 0.0050(13)
    C10 0.0288(15) 0.0325(15) 0.0412(16) 0.0026(12) -0.0026(13) 0.0033(13)
    C11 0.0294(15) 0.0356(17) 0.0523(19) -0.0086(13) -0.0001(14) 0.0098(16)
    C12 0.0300(16) 0.061(2) 0.0427(18) -0.0069(16) 0.0042(14) 0.0142(16)
    C13 0.0379(18) 0.066(2) 0.0339(17) -0.0039(16) 0.0074(14) -0.0072(15)
    C14 0.0347(16) 0.0530(18) 0.0380(18) -0.0100(14) -0.0044(14) -0.0036(16)
    C15 0.0241(14) 0.0235(14) 0.0359(15) -0.0025(11) 0.0007(12) -0.0038(12)
    C16 0.0280(15) 0.0262(14) 0.0379(15) -0.0046(11) -0.0065(13) -0.0035(13)
    C17 0.0231(14) 0.0276(15) 0.0265(14) 0.0052(12) -0.0040(11) 0.0030(12)
    C18 0.0238(15) 0.0347(16) 0.0350(15) -0.0033(13) -0.0051(12) -0.0003(13)
    C19 0.0237(15) 0.0502(19) 0.0410(18) 0.0055(14) 0.0035(13) -0.0038(15)
    C20 0.0382(18) 0.0449(19) 0.0338(16) 0.0115(15) 0.0034(13) -0.0065(15)
    C21 0.0378(17) 0.0297(17) 0.0352(16) -0.0010(13) 0.0011(13) -0.0052(13)
    C22 0.0224(14) 0.0335(15) 0.0311(15) -0.0016(12) 0.0019(12) 0.0009(13)
_geom_special_details
;
All e.s.d.'s (except the e.s.d. in the dihedral angle between two l.s. planes)
are estimated using the full covariance matrix. The cell e.s.d.'s are taken
into account individually in the estimation of e.s.d.'s in distances, angles
and torsion angles; correlations between e.s.d.'s in cell parameters are only
used when they are defined by crystal symmetry. An approximate (isotropic)
treatment of cell e.s.d.'s is used for estimating e.s.d.'s involving l.s.
planes.
;
loop_
    _geom_bond_atom_site_label_1
    _geom_bond_atom_site_label_2
    _geom_bond_site_symmetry_2
    _geom_bond_distance
    _geom_bond_publ_flag
    N1 C1 . 1.500(3) ?
    N1 C2 . 1.512(3) ?
    N1 C6 . 1.517(3) ?
    N1 H1 . 0.9300 ?
    C1 H1A . 0.9800 ?
    C1 H1B . 0.9800 ?
    C1 H1C . 0.9800 ?
    C2 C15 . 1.505(3) ?
    C2 C3 . 1.522(3) ?
    C2 H2 . 1.0000 ?
    C3 C4 . 1.518(3) ?
    C3 H3A . 0.9900 ?
    C3 H3B . 0.9900 ?
    C4 C5 . 1.517(3) ?
    C4 H4A . 0.9900 ?
    C4 H4B . 0.9900 ?
    C5 C6 . 1.519(3) ?
    C5 H5A . 0.9900 ?
    C5 H5B . 0.9900 ?
    C6 C7 . 1.501(3) ?
    C6 H6 . 1.0000 ?
    C7 C8 . 1.329(3) ?
    C7 H7 . 0.9500 ?
    C8 C9 . 1.468(3) ?
    C8 H8 . 0.9500 ?
    C9 C14 . 1.395(3) ?
    C9 C10 . 1.397(3) ?
    C10 C11 . 1.377(3) ?
    C10 H10 . 0.9500 ?
    C11 C12 . 1.376(3) ?
    C11 H11 . 0.9500 ?
    C12 C13 . 1.371(4) ?
    C12 H12 . 0.9500 ?
    C13 C14 . 1.389(3) ?
    C13 H13 . 0.9500 ?
    C14 H14 . 0.9500 ?
    C15 C16 . 1.320(3) ?
    C15 H15 . 0.9500 ?
    C16 C17 . 1.478(3) ?
    C16 H16 . 0.9500 ?
    C17 C22 . 1.392(3) ?
    C17 C18 . 1.394(3) ?
    C18 C19 . 1.380(3) ?
    C18 H18 . 0.9500 ?
    C19 C20 . 1.363(4) ?
    C19 H19 . 0.9500 ?
    C20 C21 . 1.383(3) ?
    C20 H20 . 0.9500 ?
    C21 C22 . 1.384(3) ?
    C21 H21 . 0.9500 ?
    C22 H22 . 0.9500 ?
loop_
    _geom_angle_atom_site_label_1
    _geom_angle_atom_site_label_2
    _geom_angle_atom_site_label_3
    _geom_angle_site_symmetry_1
    _geom_angle_site_symmetry_3
    _geom_angle
    _geom_angle_publ_flag
    C1 N1 C2 . . 111.13(18) ?
    C1 N1 C6 . . 111.45(18) ?
    C2 N1 C6 . . 114.09(19) ?
    C1 N1 H1 . . 106.5 ?
    C2 N1 H1 . . 106.5 ?
    C6 N1 H1 . . 106.5 ?
    N1 C1 H1A . . 109.5 ?
    N1 C1 H1B . . 109.5 ?
    H1A C1 H1B . . 109.5 ?
    N1 C1 H1C . . 109.5 ?
    H1A C1 H1C . . 109.5 ?
    H1B C1 H1C . . 109.5 ?
    C15 C2 N1 . . 111.67(18) ?
    C15 C2 C3 . . 113.7(2) ?
    N1 C2 C3 . . 109.39(19) ?
    C15 C2 H2 . . 107.2 ?
    N1 C2 H2 . . 107.2 ?
    C3 C2 H2 . . 107.2 ?
    C4 C3 C2 . . 111.81(19) ?
    C4 C3 H3A . . 109.3 ?
    C2 C3 H3A . . 109.3 ?
    C4 C3 H3B . . 109.3 ?
    C2 C3 H3B . . 109.3 ?
    H3A C3 H3B . . 107.9 ?
    C5 C4 C3 . . 109.2(2) ?
    C5 C4 H4A . . 109.8 ?
    C3 C4 H4A . . 109.8 ?
    C5 C4 H4B . . 109.8 ?
    C3 C4 H4B . . 109.8 ?
    H4A C4 H4B . . 108.3 ?
    C4 C5 C6 . . 112.74(19) ?
    C4 C5 H5A . . 109.0 ?
    C6 C5 H5A . . 109.0 ?
    C4 C5 H5B . . 109.0 ?
    C6 C5 H5B . . 109.0 ?
    H5A C5 H5B . . 107.8 ?
    C7 C6 N1 . . 110.65(18) ?
    C7 C6 C5 . . 110.60(19) ?
    N1 C6 C5 . . 109.39(19) ?
    C7 C6 H6 . . 108.7 ?
    N1 C6 H6 . . 108.7 ?
    C5 C6 H6 . . 108.7 ?
    C8 C7 C6 . . 122.0(2) ?
    C8 C7 H7 . . 119.0 ?
    C6 C7 H7 . . 119.0 ?
    C7 C8 C9 . . 127.4(2) ?
    C7 C8 H8 . . 116.3 ?
    C9 C8 H8 . . 116.3 ?
    C14 C9 C10 . . 117.5(2) ?
    C14 C9 C8 . . 123.4(2) ?
    C10 C9 C8 . . 119.1(2) ?
    C11 C10 C9 . . 121.2(3) ?
    C11 C10 H10 . . 119.4 ?
    C9 C10 H10 . . 119.4 ?
    C12 C11 C10 . . 120.4(3) ?
    C12 C11 H11 . . 119.8 ?
    C10 C11 H11 . . 119.8 ?
    C13 C12 C11 . . 119.6(3) ?
    C13 C12 H12 . . 120.2 ?
    C11 C12 H12 . . 120.2 ?
    C12 C13 C14 . . 120.6(3) ?
    C12 C13 H13 . . 119.7 ?
    C14 C13 H13 . . 119.7 ?
    C13 C14 C9 . . 120.7(3) ?
    C13 C14 H14 . . 119.7 ?
    C9 C14 H14 . . 119.7 ?
    C16 C15 C2 . . 121.6(2) ?
    C16 C15 H15 . . 119.2 ?
    C2 C15 H15 . . 119.2 ?
    C15 C16 C17 . . 127.4(2) ?
    C15 C16 H16 . . 116.3 ?
    C17 C16 H16 . . 116.3 ?
    C22 C17 C18 . . 118.3(2) ?
    C22 C17 C16 . . 122.8(2) ?
    C18 C17 C16 . . 118.9(2) ?
    C19 C18 C17 . . 121.2(3) ?
    C19 C18 H18 . . 119.4 ?
    C17 C18 H18 . . 119.4 ?
    C20 C19 C18 . . 119.7(2) ?
    C20 C19 H19 . . 120.1 ?
    C18 C19 H19 . . 120.1 ?
    C19 C20 C21 . . 120.5(3) ?
    C19 C20 H20 . . 119.8 ?
    C21 C20 H20 . . 119.8 ?
    C20 C21 C22 . . 120.2(3) ?
    C20 C21 H21 . . 119.9 ?
    C22 C21 H21 . . 119.9 ?
    C21 C22 C17 . . 120.1(2) ?
    C21 C22 H22 . . 119.9 ?
    C17 C22 H22 . . 119.9 ?
loop_
    _geom_torsion_atom_site_label_1
    _geom_torsion_atom_site_label_2
    _geom_torsion_atom_site_label_3
    _geom_torsion_atom_site_label_4
    _geom_torsion_site_symmetry_1
    _geom_torsion_site_symmetry_2
    _geom_torsion_site_symmetry_3
    _geom_torsion_site_symmetry_4
    _geom_torsion
    _geom_torsion_publ_flag
    C1 N1 C2 C15 . . . . -54.9(3) ?
    C6 N1 C2 C15 . . . . 72.2(2) ?
    C1 N1 C2 C3 . . . . 178.35(18) ?
    C6 N1 C2 C3 . . . . -54.6(3) ?
    C15 C2 C3 C4 . . . . -69.2(3) ?
    N1 C2 C3 C4 . . . . 56.4(3) ?
    C2 C3 C4 C5 . . . . -58.0(3) ?
    C3 C4 C5 C6 . . . . 57.4(3) ?
    C1 N1 C6 C7 . . . . -57.5(2) ?
    C2 N1 C6 C7 . . . . 175.62(18) ?
    C1 N1 C6 C5 . . . . -179.60(19) ?
    C2 N1 C6 C5 . . . . 53.5(2) ?
    C4 C5 C6 C7 . . . . -176.7(2) ?
    C4 C5 C6 N1 . . . . -54.6(3) ?
    N1 C6 C7 C8 . . . . 129.0(2) ?
    C5 C6 C7 C8 . . . . -109.6(3) ?
    C6 C7 C8 C9 . . . . 172.7(2) ?
    C7 C8 C9 C14 . . . . 10.4(4) ?
    C7 C8 C9 C10 . . . . -169.0(2) ?
    C14 C9 C10 C11 . . . . -0.2(3) ?
    C8 C9 C10 C11 . . . . 179.3(2) ?
    C9 C10 C11 C12 . . . . 0.7(4) ?
    C10 C11 C12 C13 . . . . -0.4(4) ?
    C11 C12 C13 C14 . . . . -0.4(4) ?
    C12 C13 C14 C9 . . . . 0.9(4) ?
    C10 C9 C14 C13 . . . . -0.6(4) ?
    C8 C9 C14 C13 . . . . 180.0(2) ?
    N1 C2 C15 C16 . . . . 133.2(3) ?
    C3 C2 C15 C16 . . . . -102.5(3) ?
    C2 C15 C16 C17 . . . . 177.6(2) ?
    C15 C16 C17 C22 . . . . 16.4(4) ?
    C15 C16 C17 C18 . . . . -165.4(3) ?
    C22 C17 C18 C19 . . . . -0.4(4) ?
    C16 C17 C18 C19 . . . . -178.7(2) ?
    C17 C18 C19 C20 . . . . -0.5(4) ?
    C18 C19 C20 C21 . . . . 0.4(4) ?
    C19 C20 C21 C22 . . . . 0.6(4) ?
    C20 C21 C22 C17 . . . . -1.5(4) ?
    C18 C17 C22 C21 . . . . 1.4(4) ?
    C16 C17 C22 C21 . . . . 179.7(2) ?
loop_
    _geom_hbond_atom_site_label_D
    _geom_hbond_atom_site_label_H
    _geom_hbond_atom_site_label_A
    _geom_hbond_site_symmetry_A
    _geom_hbond_distance_DH
    _geom_hbond_distance_HA
    _geom_hbond_distance_DA
    _geom_hbond_angle_DHA
    N1 H1 Cl 4_645 0.93 2.10 3.027(2) 175.7
