# Supplementary material for: (2S,6S)-1-Methyl-2,6-trans-distyryl­piperidinium chloride
Source: Acta Crystallogr Sect E Struct Rep Online. 2009 Dec 9;66(Pt 1):o78. doi: 10.1107/S1600536809049587 (PMC2980042; doi:10.1107/S1600536809049587)
Supplement: Supplementary file 2 [file e-66-00o78-Isup2.hkl]

# 
# h,k,l, Fc-squared, Fo-squared, sigma(Fo-squared) and status flag 
# 
data_I
_shelx_title ' k01174 in P212121' 
_shelx_refln_list_code          4 
_shelx_F_calc_maximum      157.57 
_exptl_crystal_F_000       728.00 
_reflns_d_resolution_high   .8409 
 
loop_ 
 _symmetry_equiv_pos_as_xyz 
 'x, y, z' 
 '-x+1/2, -y, z+1/2' 
 'x+1/2, -y+1/2, -z' 
 '-x, y+1/2, -z+1/2' 
 
_cell_length_a     9.9360 
_cell_length_b    12.3070 
_cell_length_c    15.8300 
_cell_angle_alpha  90.000 
_cell_angle_beta   90.000 
_cell_angle_gamma  90.000 
 
_shelx_F_squared_multiplier     1.000 
 
loop_ 
 _refln_index_h 
 _refln_index_k 
 _refln_index_l 
 _refln_F_squared_calc 
 _refln_F_squared_meas 
 _refln_F_squared_sigma 
 _refln_observed_status 
   2   0   0    24829.26    23966.44    561.85 o 
   4   0   0      944.61     1035.84     24.36 o 
   6   0   0      660.67      768.18     28.78 o 
   8   0   0      100.94      113.94     10.59 o 
  10   0   0       27.92       45.27     22.52 o 
   1   1   0       34.93       45.31      1.07 o 
   2   1   0      658.32      627.03      8.40 o 
   3   1   0      676.89      643.98     10.49 o 
   4   1   0        3.57         .25      1.91 o 
   5   1   0       53.15       61.82      4.00 o 
   6   1   0         .01        1.96      2.78 o 
   7   1   0      140.11      143.33      6.77 o 
   8   1   0       50.01       49.68      6.07 o 
   9   1   0       71.38       69.68      8.21 o 
  10   1   0       14.08       47.71     14.26 o 
  11   1   0       95.52       96.86     18.91 o 
   0   2   0     3545.33     3197.57     64.10 o 
   1   2   0     3756.81     3287.68     41.53 o 
   2   2   0      159.05      159.96      6.35 o 
   3   2   0     4399.13     4500.05     54.22 o 
   4   2   0      286.24      294.16      6.41 o 
   5   2   0     1697.08     1692.54     25.89 o 
   6   2   0     1038.59     1095.45     30.55 o 
   7   2   0     2788.55     2958.48     77.57 o 
   8   2   0         .98        9.03     43.52 o 
   9   2   0      679.98      738.50     48.23 o 
  10   2   0      128.34      118.87     15.48 o 
  11   2   0       99.82      143.33     28.53 o 
   1   3   0     1058.72     1056.05     12.01 o 
   2   3   0      133.37      128.09      2.58 o 
   3   3   0       32.25       37.31      2.52 o 
   4   3   0      106.94      106.46      2.84 o 
   5   3   0      436.60      462.76      8.47 o 
   6   3   0      400.62      407.16     10.03 o 
   7   3   0       50.49       47.13      3.19 o 
   8   3   0     1337.12     1327.68     45.93 o 
   9   3   0      335.12      325.07     22.19 o 
  10   3   0        7.82       44.46     15.93 o 
  11   3   0       23.63       43.79     20.08 o 
   0   4   0     4809.60     4787.82     81.93 o 
   1   4   0      127.57      129.74      2.75 o 
   2   4   0     1552.75     1552.47     17.17 o 
   3   4   0      376.75      372.17     19.53 o 
   4   4   0      759.34      709.68      9.48 o 
   5   4   0       23.04       21.90      2.50 o 
   6   4   0      173.14      163.49      6.43 o 
   7   4   0      961.06      975.64     38.40 o 
   8   4   0       53.12       48.36      5.79 o 
   9   4   0      664.09      677.91     67.71 o 
  10   4   0       25.44       43.10     14.14 o 
  11   4   0        3.01       15.95     14.58 o 
   1   5   0     1469.87     1593.66     17.01 o 
   2   5   0      339.74      349.43      6.15 o 
   3   5   0        7.13       13.20      2.92 o 
   4   5   0       12.04       17.56      3.42 o 
   5   5   0      313.53      299.25      9.14 o 
   6   5   0        1.85        3.18      4.75 o 
   7   5   0     1544.91     1480.96     55.07 o 
   8   5   0       94.22       95.21     14.39 o 
   9   5   0      230.69      252.04     28.23 o 
  10   5   0       54.63       50.57     22.84 o 
  11   5   0      128.26      120.79     27.33 o 
   0   6   0        4.55        7.91      3.08 o 
   1   6   0        2.62        2.03      1.95 o 
   2   6   0      860.97      894.12     11.31 o 
   3   6   0       65.53       51.80      3.32 o 
   4   6   0      566.74      551.37     13.28 o 
   5   6   0      476.40      468.83     14.95 o 
   6   6   0      167.50      186.93     12.79 o 
   7   6   0     1946.44     1945.17     78.39 o 
   8   6   0      391.01      356.10     26.17 o 
   9   6   0      143.65      143.13     23.21 o 
  10   6   0       25.74       40.12     14.84 o 
   1   7   0      301.42      306.85      5.76 o 
   2   7   0      497.33      522.64     13.60 o 
   3   7   0       14.86       11.60      5.27 o 
   4   7   0       60.65       64.30      5.57 o 
   5   7   0      474.05      499.53     26.26 o 
   6   7   0        2.23        9.44      8.42 o 
   7   7   0      143.74      126.09     13.79 o 
   8   7   0       28.61       32.26      9.08 o 
   9   7   0      107.56       82.69     23.16 o 
  10   7   0        5.18       66.65     30.01 o 
   0   8   0     1181.33     1150.56     36.28 o 
   1   8   0      420.89      432.32     12.22 o 
   2   8   0      547.47      549.58     15.22 o 
   3   8   0        4.33        9.33      3.91 o 
   4   8   0     1078.95     1099.94     37.01 o 
   5   8   0      171.23      190.35     11.71 o 
   6   8   0      112.25      124.20     11.06 o 
   7   8   0        2.51       12.63      8.56 o 
   8   8   0       82.10       89.30     21.53 o 
   9   8   0       41.42       49.72     19.74 o 
   1   9   0       43.87       37.23     12.69 o 
   2   9   0      788.00      796.92     29.81 o 
   3   9   0       84.04       78.33      6.20 o 
   4   9   0      135.42      143.07      8.16 o 
   5   9   0        2.00        7.16      5.47 o 
   6   9   0         .02       33.35     12.87 o 
   7   9   0        4.87       10.02      8.23 o 
   8   9   0        1.33        9.53      8.45 o 
   9   9   0        1.05        5.80     15.72 o 
   0  10   0        3.07       11.22      5.01 o 
   1  10   0     1618.57     1649.43     55.62 o 
   2  10   0      561.48      552.94     22.24 o 
   3  10   0     1159.76     1144.71     57.69 o 
   4  10   0      428.62      454.17     29.44 o 
   5  10   0      102.09      105.77     13.09 o 
   6  10   0        2.16       -2.51      7.68 o 
   7  10   0      108.12      124.66     25.08 o 
   8  10   0        3.71       22.06      8.85 o 
   1  11   0      207.46      174.37     12.67 o 
   2  11   0       50.69       59.26     10.33 o 
   3  11   0      101.26       94.20     14.75 o 
   4  11   0        8.40        8.80      6.71 o 
   5  11   0        4.70       41.51     35.94 o 
   6  11   0       10.31        6.93     16.78 o 
   7  11   0      116.65      127.33     19.98 o 
   0  12   0       32.19       35.86     12.14 o 
   1  12   0        4.58        6.28      7.92 o 
   2  12   0       21.88       37.24     14.55 o 
   3  12   0      394.04      408.21     42.79 o 
   4  12   0      403.54      390.85     50.22 o 
   5  12   0      558.58      539.80     74.33 o 
   6  12   0      341.95      380.65     59.74 o 
   1  13   0        2.98        6.18      9.78 o 
   2  13   0        5.72       13.85      9.92 o 
   3  13   0       27.02       23.60     10.68 o 
   4  13   0       86.21       79.65     18.51 o 
   5  13   0       17.88       41.71     19.20 o 
   0  14   0      124.39      136.66     53.45 o 
   1  14   0      151.16      185.07     45.56 o 
   2  14   0      213.74      181.49     46.01 o 
   3  14   0      123.88      113.14     37.17 o 
   1   0   1     1993.20     1967.30     21.34 o 
   2   0   1       60.53       67.32      2.34 o 
   3   0   1      147.14      150.08      4.30 o 
   4   0   1       57.24       64.82      2.95 o 
   5   0   1     3307.96     3594.57     53.03 o 
   6   0   1      204.76      205.18     11.37 o 
   7   0   1      184.62      194.41     18.58 o 
   8   0   1       33.72       33.37      6.64 o 
   9   0   1      181.79      185.24     13.44 o 
  10   0   1       21.27       32.99     12.69 o 
  11   0   1      400.74      342.48     52.58 o 
 -11   1   1       83.33      107.12     27.50 o 
 -10   1   1       88.31       81.89     13.08 o 
  -9   1   1      198.02      178.27     12.06 o 
  -8   1   1        8.16       16.25     12.99 o 
  -7   1   1       26.14       35.77      4.49 o 
  -6   1   1       38.05       32.59      3.30 o 
  -5   1   1      953.12     1012.76     14.65 o 
  -4   1   1      385.87      362.05      6.17 o 
  -3   1   1     1870.18     1932.46     28.05 o 
  -2   1   1      992.38      970.35     11.97 o 
  -1   1   1      198.79      170.82      8.89 o 
   0   1   1       55.13       46.01      1.15 o 
   1   1   1      210.61      181.74      9.28 o 
   2   1   1      998.17      971.43     11.32 o 
   3   1   1     1874.59     1895.08     25.06 o 
   4   1   1      396.94      375.94      6.43 o 
   5   1   1      961.27     1014.53     14.98 o 
   6   1   1       42.61       35.06      5.57 o 
   7   1   1       29.82       33.12      4.98 o 
   8   1   1        8.61       16.05      3.68 o 
   9   1   1      205.24      206.28     18.94 o 
  10   1   1       92.36       97.93     24.94 o 
  11   1   1       84.25       77.19     17.56 o 
 -11   2   1       89.35       72.77     14.88 o 
 -10   2   1       67.31       73.10     23.13 o 
  -9   2   1       43.26       70.93     22.16 o 
  -8   2   1      520.81      496.22     19.32 o 
  -7   2   1      101.23       93.30      8.22 o 
  -6   2   1      694.79      701.26     20.12 o 
  -5   2   1      342.50      389.51      6.96 o 
  -4   2   1      874.13      892.63     11.14 o 
  -3   2   1      297.40      319.12      6.48 o 
  -2   2   1     4567.03     4697.97     52.78 o 
  -1   2   1    15791.63    15374.73    204.47 o 
   0   2   1     1217.89     1087.37     14.65 o 
   1   2   1    15806.66    15361.00    212.32 o 
   2   2   1     4560.44     4686.37     52.11 o 
   3   2   1      292.34      308.49      5.57 o 
   4   2   1      860.33      879.70     11.92 o 
   5   2   1      336.28      353.93      7.74 o 
   6   2   1      686.66      688.27     19.32 o 
   7   2   1      101.14      101.47     11.33 o 
   8   2   1      518.79      508.37     35.84 o 
   9   2   1       42.59       48.72      9.76 o 
  10   2   1       65.08       82.28     14.41 o 
  11   2   1       87.49      100.50     26.96 o 
 -11   3   1       56.64      106.49     27.21 o 
 -10   3   1       52.03       56.55     14.42 o 
  -9   3   1       41.92       37.51     12.85 o 
  -8   3   1      538.03      526.38     67.61 o 
  -7   3   1       83.16       88.14      9.84 o 
  -6   3   1     1064.92     1093.17     29.06 o 
  -5   3   1      432.04      436.55      6.98 o 
  -4   3   1       73.64       69.39      3.61 o 
  -3   3   1      283.58      294.65      5.27 o 
  -2   3   1     2014.26     2026.08     26.02 o 
  -1   3   1      176.57      179.87      5.08 o 
   0   3   1     5458.82     5464.22     66.91 o 
   1   3   1      192.91      200.10      6.84 o 
   2   3   1     2044.63     2073.98     25.52 o 
   3   3   1      280.32      291.38      8.79 o 
   4   3   1       68.70       64.62      2.76 o 
   5   3   1      431.80      425.47     13.38 o 
   6   3   1     1059.38     1083.74     26.54 o 
   7   3   1       88.69       84.98      4.06 o 
   8   3   1      538.62      530.41     22.75 o 
   9   3   1       38.66       51.15     12.52 o 
  10   3   1       53.13       81.93     21.37 o 
  11   3   1       53.67       81.14     22.83 o 
 -11   4   1       57.40       92.11     22.58 o 
 -10   4   1       45.81       64.60     26.54 o 
  -9   4   1      140.71      140.23     22.41 o 
  -8   4   1      342.19      317.34     30.61 o 
  -7   4   1      102.15       97.61     11.28 o 
  -6   4   1       43.50       44.13      5.62 o 
  -5   4   1      619.68      584.13     14.33 o 
  -4   4   1       68.97       72.25      4.84 o 
  -3   4   1      599.37      579.14      8.54 o 
  -2   4   1        9.89       14.27      1.73 o 
  -1   4   1     2162.56     2214.46     25.39 o 
   0   4   1      187.37      193.44      4.00 o 
   1   4   1     2203.39     2282.41     26.05 o 
   2   4   1       10.56        7.33      1.46 o 
   3   4   1      612.38      610.72      8.18 o 
   4   4   1       68.98       71.12      3.32 o 
   5   4   1      606.91      596.81     14.16 o 
   6   4   1       40.87       31.94      2.75 o 
   7   4   1       92.13       93.90     12.44 o 
   8   4   1      349.38      353.38     19.48 o 
   9   4   1      140.96      155.93     16.50 o 
  10   4   1       47.23       79.62     33.15 o 
  11   4   1       57.38      103.83     77.89 o 
 -11   5   1       24.41       26.97     11.79 o 
 -10   5   1      226.74      262.41     42.42 o 
  -9   5   1        1.97       14.75     14.00 o 
  -8   5   1       93.83       98.80     27.43 o 
  -7   5   1      860.99      862.51     34.17 o 
  -6   5   1       53.65       47.66      7.03 o 
  -5   5   1       30.91       30.59     11.82 o 
  -4   5   1      492.75      520.55     11.87 o 
  -3   5   1     1266.33     1330.49     18.23 o 
  -2   5   1     1855.63     1977.84     24.51 o 
  -1   5   1      927.69      965.60     11.72 o 
   0   5   1     1367.93     1385.43     14.43 o 
   1   5   1      932.83      982.25     10.86 o 
   2   5   1     1833.79     1915.16     24.90 o 
   3   5   1     1271.18     1351.93     16.40 o 
   4   5   1      506.27      517.50      9.61 o 
   5   5   1       32.12       26.70      3.91 o 
   6   5   1       56.27       54.42      4.22 o 
   7   5   1      844.07      837.67     31.65 o 
   8   5   1       87.67      110.59     14.90 o 
   9   5   1        1.52       -3.10      6.06 o 
  10   5   1      229.09      264.97     42.71 o 
  11   5   1       26.10       45.02     29.89 o 
 -10   6   1       21.69       48.73     25.68 o 
  -9   6   1      135.53      150.56     27.48 o 
  -8   6   1        9.94       16.80      9.22 o 
  -7   6   1       29.25       38.56      7.02 o 
  -6   6   1       77.51       75.67      6.99 o 
  -5   6   1       75.00       70.68      6.64 o 
  -4   6   1      948.02      993.27     25.51 o 
  -3   6   1      201.23      199.20      8.09 o 
  -2   6   1     1840.80     1800.74     24.16 o 
  -1   6   1      320.34      334.60      7.81 o 
   0   6   1     1382.59     1372.45     16.38 o 
   1   6   1      322.83      333.98      5.85 o 
   2   6   1     1858.23     1807.93     23.69 o 
   3   6   1      204.36      205.39      4.66 o 
   4   6   1      949.15      983.48     22.29 o 
   5   6   1       79.35       75.23      4.43 o 
   6   6   1       69.95       53.65      5.46 o 
   7   6   1       27.44       24.50      9.71 o 
   8   6   1       10.77       21.30     10.11 o 
   9   6   1      131.99      152.51     25.44 o 
  10   6   1       24.48       37.32     17.53 o 
 -10   7   1      588.82      586.81    116.24 o 
  -9   7   1      304.46      289.31     43.84 o 
  -8   7   1        9.15       27.66      9.11 o 
  -7   7   1     1327.60     1354.42     83.52 o 
  -6   7   1      239.32      243.61     21.54 o 
  -5   7   1      423.77      395.17     19.57 o 
  -4   7   1       49.80       37.67      5.79 o 
  -3   7   1      309.65      306.54      9.83 o 
  -2   7   1       24.14       24.10      2.69 o 
  -1   7   1      157.43      143.31      5.86 o 
   0   7   1      144.56      146.08      3.94 o 
   1   7   1      150.65      133.29      3.61 o 
   2   7   1       26.57       21.57      3.28 o 
   3   7   1      327.82      307.87      8.63 o 
   4   7   1       50.69       47.67      4.39 o 
   5   7   1      418.79      379.49     26.56 o 
   6   7   1      245.95      237.89     20.03 o 
   7   7   1     1335.63     1333.49     86.85 o 
   8   7   1        9.23       13.64     30.43 o 
   9   7   1      299.59      310.38     41.94 o 
  10   7   1      586.39      580.65    113.94 o 
  -9   8   1      200.58      182.73     39.32 o 
  -8   8   1       92.43       99.38     18.73 o 
  -7   8   1      268.55      264.42     27.72 o 
  -6   8   1      587.09      552.58     33.68 o 
  -5   8   1      608.90      619.74     33.18 o 
  -4   8   1       94.40      102.70      7.09 o 
  -3   8   1      219.32      216.26     10.92 o 
  -2   8   1      199.42      198.19      7.11 o 
  -1   8   1      191.97      178.53      6.62 o 
   0   8   1        1.37        2.25      2.31 o 
   1   8   1      189.09      176.59      5.85 o 
   2   8   1      206.03      202.76     10.21 o 
   3   8   1      213.63      195.37     10.64 o 
   4   8   1       89.04       90.81     17.67 o 
   5   8   1      617.31      585.15     23.08 o 
   6   8   1      584.30      608.08     39.92 o 
   7   8   1      277.70      280.07     27.14 o 
   8   8   1       94.92       81.67     14.35 o 
   9   8   1      199.41      194.43     35.52 o 
  -9   9   1       14.96       32.55     16.88 o 
  -8   9   1       54.73       93.23     16.17 o 
  -7   9   1       12.54       36.08      9.43 o 
  -6   9   1      237.25      239.67     18.48 o 
  -5   9   1      143.20      146.42     13.53 o 
  -4   9   1      260.27      244.80     17.57 o 
  -3   9   1      318.63      301.88     16.63 o 
  -2   9   1      134.74      127.38     12.89 o 
  -1   9   1      599.03      590.33     16.80 o 
   0   9   1      113.27      117.22      4.74 o 
   1   9   1      591.68      566.56     20.60 o 
   2   9   1      128.68      118.96      9.60 o 
   3   9   1      313.19      312.32     12.56 o 
   4   9   1      252.61      229.71     23.83 o 
   5   9   1      142.58      163.93     13.19 o 
   6   9   1      233.39      220.16     16.42 o 
   7   9   1       11.98       10.05      8.30 o 
   8   9   1       53.45       54.49     20.01 o 
   9   9   1       14.15       53.50     17.90 o 
  -8  10   1       45.63       60.39     18.14 o 
  -7  10   1       26.89       43.16     18.21 o 
  -6  10   1      101.73      109.55     15.00 o 
  -5  10   1         .64       21.87      9.37 o 
  -4  10   1      153.15      138.07     17.37 o 
  -3  10   1      319.28      310.30     20.86 o 
  -2  10   1     1010.87     1032.51     39.44 o 
  -1  10   1      334.34      320.82     14.89 o 
   0  10   1        4.77        5.44      4.89 o 
   1  10   1      336.30      298.69     13.24 o 
   2  10   1     1016.60     1037.03     40.43 o 
   3  10   1      317.40      302.60     20.00 o 
   4  10   1      153.17      148.77     11.26 o 
   5  10   1         .31       12.89     16.27 o 
   6  10   1       97.00       87.63     12.92 o 
   7  10   1       27.33       13.50     11.57 o 
   8  10   1       48.42       66.79     19.34 o 
  -7  11   1       27.45       70.76     18.61 o 
  -6  11   1       92.90      101.83     21.79 o 
  -5  11   1       51.77       81.06     18.02 o 
  -4  11   1      205.93      215.02     22.93 o 
  -3  11   1       48.62       61.53     27.42 o 
  -2  11   1      119.37       93.40     12.11 o 
  -1  11   1      563.52      579.48     33.30 o 
   0  11   1      423.30      389.56     24.14 o 
   1  11   1      559.25      538.52     30.96 o 
   2  11   1      121.10      121.24     14.29 o 
   3  11   1       44.29       71.43     15.72 o 
   4  11   1      209.82      194.31     19.53 o 
   5  11   1       57.65       67.32     28.94 o 
   6  11   1       96.18      104.29     18.47 o 
   7  11   1       29.34       32.11      9.79 o 
  -6  12   1       61.58       65.45     18.61 o 
  -5  12   1      171.06      242.98     40.57 o 
  -4  12   1      264.07      243.47     36.04 o 
  -3  12   1       26.17       18.05      8.08 o 
  -2  12   1      344.78      392.14     41.84 o 
  -1  12   1      233.64      277.41     26.75 o 
   0  12   1      307.41      260.50     22.47 o 
   1  12   1      232.92      218.04     20.76 o 
   2  12   1      331.16      368.50     42.38 o 
   3  12   1       22.86       18.03      9.49 o 
   4  12   1      261.82      278.94     47.77 o 
   5  12   1      171.06      300.59     55.20 o 
   6  12   1       62.77      111.30     31.72 o 
  -5  13   1      155.66      185.62     35.68 o 
  -4  13   1       78.29       96.12     21.69 o 
  -3  13   1      236.03      270.24     40.63 o 
  -2  13   1      144.80      148.86     28.54 o 
  -1  13   1       91.59      140.95     26.59 o 
   0  13   1      163.56      139.69     22.07 o 
   1  13   1       92.12       97.00     25.10 o 
   2  13   1      141.76      146.75     39.58 o 
   3  13   1      236.39      252.14     51.08 o 
   4  13   1       77.68       95.30     18.39 o 
   5  13   1      155.89      150.87     32.26 o 
  -3  14   1       65.19       85.59     24.70 o 
  -2  14   1      127.77      139.93     45.67 o 
  -1  14   1       90.80       66.14     27.98 o 
   0  14   1      215.46      211.94     49.26 o 
   1  14   1       95.25      137.28     44.65 o 
   2  14   1      127.68      108.92     33.83 o 
   3  14   1       68.79       84.22     28.37 o 
   0   0   2     5050.37     4703.69     84.85 o 
   1   0   2     2119.97     2113.23     24.76 o 
   2   0   2      711.58      748.43      9.59 o 
   3   0   2      563.99      519.14      7.69 o 
   4   0   2      280.40      282.06     10.16 o 
   5   0   2      170.90      189.84      4.78 o 
   6   0   2       37.82       50.83      5.27 o 
   7   0   2       70.03       60.43     21.23 o 
   8   0   2       36.36       38.68      6.15 o 
   9   0   2      320.51      305.01     17.98 o 
  10   0   2        1.03        4.72      8.78 o 
  11   0   2         .48       16.71     15.28 o 
 -11   1   2       39.52       68.62     17.01 o 
 -10   1   2       32.02       35.50     14.12 o 
  -9   1   2       50.62       66.17     17.38 o 
  -8   1   2       55.90       66.14      9.28 o 
  -7   1   2       89.24       81.88      8.20 o 
  -6   1   2      390.47      355.66     13.73 o 
  -5   1   2      560.93      572.64     10.46 o 
  -4   1   2      925.42      960.07     15.71 o 
  -3   1   2     2713.74     2650.31     33.43 o 
  -2   1   2       53.69       60.10      1.67 o 
  -1   1   2     1088.79     1039.55     19.82 o 
   0   1   2     1444.71     1570.41     17.69 o 
   1   1   2     1037.12      999.84     11.69 o 
   2   1   2       65.14       73.25      2.88 o 
   3   1   2     2731.59     2701.28     32.94 o 
   4   1   2      936.33      964.12     13.28 o 
   5   1   2      542.72      534.07      8.52 o 
   6   1   2      391.19      362.65      9.16 o 
   7   1   2       87.59       82.09      7.23 o 
   8   1   2       56.32       54.74      4.46 o 
   9   1   2       45.31       41.66     12.60 o 
  10   1   2       29.95       23.79      8.94 o 
  11   1   2       38.15       73.39     15.80 o 
 -11   2   2       14.72       -2.59     19.64 o 
 -10   2   2       25.01       17.14      8.70 o 
  -9   2   2      221.36      229.67     19.12 o 
  -8   2   2      175.88      163.22     12.11 o 
  -7   2   2      707.05      690.83     20.20 o 
  -6   2   2      215.66      201.73      7.10 o 
  -5   2   2       26.32       32.62      2.11 o 
  -4   2   2     1674.54     1692.04     20.45 o 
  -3   2   2       32.67       36.83      3.41 o 
  -2   2   2     4120.24     4108.52     44.20 o 
  -1   2   2      888.09      838.29      9.95 o 
   0   2   2       21.52       32.41      3.52 o 
   1   2   2      890.15      832.47      9.42 o 
   2   2   2     4117.04     4094.99     51.94 o 
   3   2   2       31.81       35.08      1.70 o 
   4   2   2     1665.86     1689.04     22.36 o 
   5   2   2       27.98       28.97      2.37 o 
   6   2   2      220.60      210.73      7.23 o 
   7   2   2      708.97      690.12     19.79 o 
   8   2   2      168.65      190.73     10.70 o 
   9   2   2      220.79      240.74     16.98 o 
  10   2   2       22.59       65.44     91.40 o 
  11   2   2       15.06       26.32     11.42 o 
 -11   3   2      118.04      121.31     25.06 o 
 -10   3   2       99.72      129.15     24.59 o 
  -9   3   2      215.13      234.38     26.52 o 
  -8   3   2      441.76      443.64     33.60 o 
  -7   3   2      492.80      508.42     19.92 o 
  -6   3   2      594.05      601.86     19.12 o 
  -5   3   2      192.91      182.62      4.13 o 
  -4   3   2      882.74      861.04     11.49 o 
  -3   3   2      199.50      181.35      3.48 o 
  -2   3   2      930.50      917.31     11.90 o 
  -1   3   2     7091.48     7145.71     87.54 o 
   0   3   2     3024.17     3063.53     36.93 o 
   1   3   2     7059.25     7038.55     90.38 o 
   2   3   2      947.21      914.94     12.83 o 
   3   3   2      191.96      178.11      3.43 o 
   4   3   2      870.64      870.89     13.31 o 
   5   3   2      179.80      174.09      4.10 o 
   6   3   2      607.44      614.50     17.39 o 
   7   3   2      500.17      503.88     18.77 o 
   8   3   2      450.41      447.73     18.03 o 
   9   3   2      211.03      233.09     31.35 o 
  10   3   2       96.47      127.33     23.63 o 
  11   3   2      119.10      169.37     32.65 o 
 -11   4   2      149.52      186.90     42.15 o 
 -10   4   2      133.61      119.72     22.80 o 
  -9   4   2      293.14      315.04     34.19 o 
  -8   4   2      313.33      301.33     21.04 o 
  -7   4   2      207.64      189.90     10.33 o 
  -6   4   2       65.81       66.65      4.63 o 
  -5   4   2       70.78       66.05      5.08 o 
  -4   4   2      219.67      219.61      4.88 o 
  -3   4   2      866.09     1008.38     14.08 o 
  -2   4   2     2158.73     2231.24     26.65 o 
  -1   4   2      423.06      435.59      8.04 o 
   0   4   2     1819.20     1896.54     25.00 o 
   1   4   2      421.91      414.98      7.05 o 
   2   4   2     2149.61     2225.13     23.73 o 
   3   4   2      875.97     1023.27     16.89 o 
   4   4   2      218.28      209.94      4.34 o 
   5   4   2       67.12       78.66      5.96 o 
   6   4   2       66.99       58.54      5.67 o 
   7   4   2      200.18      173.11      9.63 o 
   8   4   2      317.08      282.37     19.53 o 
   9   4   2      291.66      330.19     28.84 o 
  10   4   2      134.76      158.61     43.46 o 
  11   4   2      150.94      283.23     68.61 o 
 -11   5   2       50.25       71.41     21.53 o 
 -10   5   2        6.36       99.16     54.13 o 
  -9   5   2      174.99      169.17     26.66 o 
  -8   5   2     1412.49     1456.77     89.62 o 
  -7   5   2     1268.00     1254.31     52.99 o 
  -6   5   2      728.93      706.93     21.40 o 
  -5   5   2      870.07      865.10     24.10 o 
  -4   5   2      272.28      283.26     10.84 o 
  -3   5   2      920.75      922.47     13.64 o 
  -2   5   2      122.99      130.88      3.73 o 
  -1   5   2     2275.15     2283.02     27.54 o 
   0   5   2      540.03      570.23      7.27 o 
   1   5   2     2268.57     2255.19     23.93 o 
   2   5   2      114.09      130.26      2.76 o 
   3   5   2      913.47      907.62     11.90 o 
   4   5   2      284.31      284.01      5.62 o 
   5   5   2      872.81      886.52     22.55 o 
   6   5   2      729.93      708.44     20.67 o 
   7   5   2     1243.27     1231.02     45.06 o 
   8   5   2     1415.31     1473.66     89.03 o 
   9   5   2      179.08      154.10     21.72 o 
  10   5   2        6.31       18.43     11.97 o 
  11   5   2       51.92       82.89     33.24 o 
 -10   6   2       53.87       77.33     38.29 o 
  -9   6   2        5.88       11.77     11.42 o 
  -8   6   2      675.48      641.05     48.18 o 
  -7   6   2       66.93       73.30     16.32 o 
  -6   6   2      499.42      483.65     21.86 o 
  -5   6   2       22.32       15.74     10.06 o 
  -4   6   2      155.11      157.61      6.13 o 
  -3   6   2      702.77      721.19     11.84 o 
  -2   6   2      190.79      195.77      4.37 o 
  -1   6   2       66.23       58.49      6.54 o 
   0   6   2       24.77       28.69      2.15 o 
   1   6   2       67.50       57.43      2.15 o 
   2   6   2      188.14      193.89     10.45 o 
   3   6   2      706.51      740.17     12.99 o 
   4   6   2      151.99      149.60     10.96 o 
   5   6   2       21.26       30.33      4.30 o 
   6   6   2      502.79      500.24     18.05 o 
   7   6   2       64.11       75.38     12.40 o 
   8   6   2      682.51      647.37     41.97 o 
   9   6   2        5.34       24.12     18.23 o 
  10   6   2       53.56       36.25     18.59 o 
 -10   7   2      163.62      158.67     39.49 o 
  -9   7   2       34.71       50.93     51.30 o 
  -8   7   2       90.57      120.81     41.53 o 
  -7   7   2       89.28      101.30     11.14 o 
  -6   7   2       68.83       70.60      7.13 o 
  -5   7   2      155.81      191.92     32.26 o 
  -4   7   2      933.30      943.22     26.89 o 
  -3   7   2       79.47       73.16     10.18 o 
  -2   7   2     2869.58     2957.01     78.09 o 
  -1   7   2      733.64      761.54     18.77 o 
   0   7   2     2143.01     2087.08     32.32 o 
   1   7   2      747.62      762.30     13.28 o 
   2   7   2     2895.15     2945.79     62.49 o 
   3   7   2       78.86       81.76      3.75 o 
   4   7   2      927.32      963.83     24.15 o 
   5   7   2      149.93      168.91     18.55 o 
   6   7   2       78.91       69.70      8.40 o 
   7   7   2       89.68      106.75     14.48 o 
   8   7   2       99.77      133.31    169.68 o 
   9   7   2       33.32       36.92     16.81 o 
  10   7   2      164.81      222.75     51.79 o 
  -9   8   2       80.74      167.58     48.12 o 
  -8   8   2       65.97       49.65     10.22 o 
  -7   8   2        7.91       31.18     16.60 o 
  -6   8   2      123.17      105.69     16.87 o 
  -5   8   2       31.92       45.48      5.46 o 
  -4   8   2       52.12       67.33     25.60 o 
  -3   8   2       85.23       86.43     10.41 o 
  -2   8   2       79.62       82.45     11.33 o 
  -1   8   2      139.86      131.67      7.71 o 
   0   8   2      438.66      418.57     11.27 o 
   1   8   2      140.36      131.56      4.79 o 
   2   8   2       77.99       79.90      4.59 o 
   3   8   2       87.32       79.24      4.25 o 
   4   8   2       51.51       54.93      4.07 o 
   5   8   2       33.31       26.79      3.50 o 
   6   8   2      123.90      138.77     13.13 o 
   7   8   2        6.81       47.26     13.86 o 
   8   8   2       64.47       52.82     14.08 o 
   9   8   2       80.51       74.21     21.80 o 
  -9   9   2       14.92        3.05     17.02 o 
  -8   9   2        7.66       16.73     15.13 o 
  -7   9   2      135.50      124.51     16.92 o 
  -6   9   2       13.37       20.12     11.21 o 
  -5   9   2      293.62      307.07     22.23 o 
  -4   9   2        3.02        8.01      5.74 o 
  -3   9   2      272.78      258.74     13.21 o 
  -2   9   2       42.86       37.38     17.38 o 
  -1   9   2      556.89      543.23     22.07 o 
   0   9   2      423.74      441.34     12.48 o 
   1   9   2      546.60      523.91     14.42 o 
   2   9   2       39.88       34.87      3.35 o 
   3   9   2      265.43      282.10     11.50 o 
   4   9   2        2.69        7.43      3.81 o 
   5   9   2      298.22      315.49     19.48 o 
   6   9   2       12.60       23.33     12.20 o 
   7   9   2      132.94      129.47     15.99 o 
   8   9   2        8.37       23.32     19.69 o 
   9   9   2       12.99       54.70     24.85 o 
  -8  10   2       37.40       48.41     15.33 o 
  -7  10   2       57.38       43.56     22.10 o 
  -6  10   2        4.25        4.45      6.97 o 
  -5  10   2      116.24      133.16     19.02 o 
  -4  10   2      111.71      101.09     11.35 o 
  -3  10   2      176.96      164.89     15.01 o 
  -2  10   2        6.09       12.41      5.96 o 
  -1  10   2      449.83      448.45     21.20 o 
   0  10   2      242.80      223.65      9.56 o 
   1  10   2      442.98      443.59     23.92 o 
   2  10   2        5.49       10.09      4.09 o 
   3  10   2      172.45      152.64     11.79 o 
   4  10   2      112.19      108.61      9.59 o 
   5  10   2      118.77      148.64     18.01 o 
   6  10   2        3.60        3.92     15.66 o 
   7  10   2       58.94       77.22     28.04 o 
   8  10   2       37.46       48.41     19.37 o 
  -7  11   2       15.47       50.11     14.76 o 
  -6  11   2      106.05      105.32     19.77 o 
  -5  11   2       50.49       43.68     13.05 o 
  -4  11   2      165.27      163.31     21.97 o 
  -3  11   2      107.22      115.39     14.60 o 
  -2  11   2      244.84      264.34     22.41 o 
  -1  11   2      153.53      133.67     11.96 o 
   0  11   2      263.85      275.06     21.90 o 
   1  11   2      153.77      147.34     10.38 o 
   2  11   2      242.95      271.38     19.03 o 
   3  11   2      107.28      117.80     11.52 o 
   4  11   2      163.23      172.97     19.68 o 
   5  11   2       50.86       42.04     10.54 o 
   6  11   2      104.91      101.17     20.05 o 
   7  11   2       14.69       50.32     14.68 o 
  -6  12   2       79.73       83.16     26.80 o 
  -5  12   2        6.88       15.84     14.63 o 
  -4  12   2       98.35       94.04     17.05 o 
  -3  12   2       38.69       35.84     11.08 o 
  -2  12   2       58.63       75.32     19.05 o 
  -1  12   2      143.56      108.36     19.48 o 
   0  12   2      100.36       89.16     13.87 o 
   1  12   2      143.63      128.33     14.81 o 
   2  12   2       60.80       52.14     14.68 o 
   3  12   2       40.27       30.74      8.43 o 
   4  12   2       99.21      106.39     20.57 o 
   5  12   2        6.98       43.82     16.92 o 
   6  12   2       79.92      113.05     24.94 o 
  -5  13   2      275.78      335.65     62.74 o 
  -4  13   2      149.74      131.11     21.72 o 
  -3  13   2      488.18      464.54     64.45 o 
  -2  13   2       21.92       18.82     15.76 o 
  -1  13   2       46.54       71.88     18.54 o 
   0  13   2       18.95       39.42     17.71 o 
   1  13   2       47.35       62.43     18.22 o 
   2  13   2       21.75       39.01     17.58 o 
   3  13   2      499.95      539.68    109.95 o 
   4  13   2      150.55      127.34     30.81 o 
   5  13   2      277.28      304.91     61.41 o 
  -3  14   2      123.27      117.30     26.24 o 
  -2  14   2       23.29       43.55     25.03 o 
  -1  14   2       24.94       33.24     17.51 o 
   0  14   2        4.12      107.94    110.28 o 
   1  14   2       24.80       22.42     25.49 o 
   2  14   2       23.25       26.93     34.84 o 
   3  14   2      123.42      135.39     34.18 o 
   1   0   3     5854.06     5725.99     71.47 o 
   2   0   3     1974.01     1977.32     21.73 o 
   3   0   3     1893.33     1918.25     25.08 o 
   4   0   3      540.07      600.75      9.64 o 
   5   0   3     1861.93     1929.09     24.78 o 
   6   0   3      817.11      814.19     23.34 o 
   7   0   3      905.93      939.50     28.56 o 
   8   0   3      186.43      177.64     14.93 o 
   9   0   3      864.45      823.10     46.59 o 
  10   0   3       32.26       40.82      8.39 o 
  11   0   3        2.61       67.22     19.47 o 
 -11   1   3        5.07       22.55     34.71 o 
 -10   1   3      417.49      389.88     44.51 o 
  -9   1   3       15.53       38.80     10.95 o 
  -8   1   3      240.94      258.36     17.75 o 
  -7   1   3       15.10        9.45      4.15 o 
  -6   1   3     1067.80     1149.90     33.61 o 
  -5   1   3      269.84      300.76      9.50 o 
  -4   1   3     4535.62     4656.41     65.47 o 
  -3   1   3     1838.12     1888.03     25.92 o 
  -2   1   3     2465.20     2423.36     26.65 o 
  -1   1   3    10574.70    10518.33    122.12 o 
   0   1   3     9640.64     9040.50    108.76 o 
   1   1   3    10576.15    10517.81    115.93 o 
   2   1   3     2534.28     2505.85     26.79 o 
   3   1   3     1884.25     1905.88     18.39 o 
   4   1   3     4577.58     4691.50     55.33 o 
   5   1   3      287.25      321.94      5.40 o 
   6   1   3     1062.82     1138.13     25.97 o 
   7   1   3       18.51       20.82      3.52 o 
   8   1   3      246.25      274.51     14.83 o 
   9   1   3       16.05       13.14      6.36 o 
  10   1   3      426.67      413.55     47.66 o 
  11   1   3        5.87       40.00     16.99 o 
 -11   2   3      102.16       94.32     29.09 o 
 -10   2   3       68.00       84.61     14.03 o 
  -9   2   3       71.56       79.51     10.82 o 
  -8   2   3      144.42      125.55     16.33 o 
  -7   2   3       27.47       28.61      6.01 o 
  -6   2   3      170.24      161.97      6.70 o 
  -5   2   3      316.90      334.54      6.52 o 
  -4   2   3        5.94        6.01      3.01 o 
  -3   2   3      519.07      510.72     10.84 o 
  -2   2   3     2004.93     1933.83     43.06 o 
  -1   2   3     7576.91     7507.83     73.94 o 
   0   2   3     5755.66     5645.86     57.66 o 
   1   2   3     7564.85     7514.95     83.91 o 
   2   2   3     1962.74     1894.56     18.50 o 
   3   2   3      520.75      505.60      9.44 o 
   4   2   3        5.02        5.50      1.76 o 
   5   2   3      325.33      341.97     13.88 o 
   6   2   3      171.86      164.24     10.35 o 
   7   2   3       25.35       32.74      4.48 o 
   8   2   3      140.59      132.48      8.14 o 
   9   2   3       67.68       76.56     13.57 o 
  10   2   3       68.72       85.69     23.92 o 
  11   2   3      100.50      117.78     35.35 o 
 -11   3   3      108.08       98.88     23.97 o 
 -10   3   3      321.14      307.38     43.86 o 
  -9   3   3       37.01       33.89     11.74 o 
  -8   3   3       67.51       54.99     15.90 o 
  -7   3   3      170.42      171.65      9.54 o 
  -6   3   3      208.32      209.54      6.50 o 
  -5   3   3      513.05      504.41      9.61 o 
  -4   3   3       59.11       51.09      3.52 o 
  -3   3   3     4056.19     4144.08     42.75 o 
  -2   3   3      326.26      329.37      6.35 o 
  -1   3   3     4366.50     4303.28     53.84 o 
   0   3   3       24.72       22.73      1.38 o 
   1   3   3     4389.83     4260.53     43.92 o 
   2   3   3      323.77      315.28      5.96 o 
   3   3   3     4002.32     4074.36     42.54 o 
   4   3   3       53.12       45.89      1.93 o 
   5   3   3      514.01      508.11      9.63 o 
   6   3   3      209.16      209.33      7.36 o 
   7   3   3      178.89      174.48      9.69 o 
   8   3   3       64.87       51.79      5.73 o 
   9   3   3       38.83       25.10      7.30 o 
  10   3   3      320.66      328.06     47.11 o 
  11   3   3      106.27      123.45     35.36 o 
 -11   4   3       18.53       92.74     42.31 o 
 -10   4   3      261.62      229.65     33.92 o 
  -9   4   3       40.78       67.88     16.23 o 
  -8   4   3      453.01      445.19     29.70 o 
  -7   4   3      308.87      277.76     17.61 o 
  -6   4   3       71.71       76.65      5.22 o 
  -5   4   3      102.89      119.34     11.82 o 
  -4   4   3      407.16      410.30     12.40 o 
  -3   4   3     2068.07     2200.60     39.94 o 
  -2   4   3     2914.30     2991.14     34.47 o 
  -1   4   3       91.11       90.11      9.08 o 
   0   4   3     1871.84     1796.56     21.30 o 
   1   4   3       86.29       83.67      6.74 o 
   2   4   3     2904.19     2945.45     30.29 o 
   3   4   3     2061.70     2192.76     22.75 o 
   4   4   3      400.57      414.87      6.42 o 
   5   4   3      102.29      105.05      4.49 o 
   6   4   3       73.89       75.47      4.23 o 
   7   4   3      315.41      280.94     13.09 o 
   8   4   3      463.87      433.91     28.41 o 
   9   4   3       39.88       62.12     11.85 o 
  10   4   3      265.57      289.48     48.61 o 
  11   4   3       17.28       28.36     15.30 o 
 -10   5   3       60.97       69.77     23.58 o 
  -9   5   3      284.93      284.54     30.36 o 
  -8   5   3      875.11      868.66     54.88 o 
  -7   5   3      133.33      156.52     11.93 o 
  -6   5   3     1780.21     1780.21     51.17 o 
  -5   5   3      355.78      392.87     13.12 o 
  -4   5   3      161.85      131.99      5.69 o 
  -3   5   3     1230.81     1291.18     27.15 o 
  -2   5   3      402.77      424.32     10.94 o 
  -1   5   3      312.95      288.81     15.35 o 
   0   5   3      118.28       93.05      7.81 o 
   1   5   3      299.33      298.42      8.98 o 
   2   5   3      369.82      393.63      8.98 o 
   3   5   3     1215.24     1294.21     20.52 o 
   4   5   3      163.77      136.69      5.43 o 
   5   5   3      362.93      373.35     10.24 o 
   6   5   3     1769.73     1750.14     45.82 o 
   7   5   3      140.49      133.58      7.32 o 
   8   5   3      877.64      843.31     52.65 o 
   9   5   3      290.72      267.76     27.08 o 
  10   5   3       62.26      102.87     29.17 o 
 -10   6   3       83.11      129.77     33.52 o 
  -9   6   3      293.89      283.86     40.24 o 
  -8   6   3      252.43      260.40     27.84 o 
  -7   6   3      675.44      703.04     44.74 o 
  -6   6   3       71.32       72.43      7.66 o 
  -5   6   3       77.61       82.20      9.49 o 
  -4   6   3      152.40      141.27      6.84 o 
  -3   6   3     1339.49     1521.41     38.72 o 
  -2   6   3      907.06      998.96     17.07 o 
  -1   6   3      338.33      414.47      8.98 o 
   0   6   3       24.63       27.04      3.22 o 
   1   6   3      338.95      404.66      6.24 o 
   2   6   3      898.68      982.74     12.78 o 
   3   6   3     1351.95     1525.78     34.28 o 
   4   6   3      147.57      137.50      7.81 o 
   5   6   3       81.16       79.54      6.45 o 
   6   6   3       70.98       68.39      5.26 o 
   7   6   3      666.96      612.86     30.85 o 
   8   6   3      245.61      245.23     25.40 o 
   9   6   3      286.13      293.86     38.57 o 
  10   6   3       83.36       94.40     23.05 o 
 -10   7   3       39.07       68.81     21.80 o 
  -9   7   3      255.45      286.04     55.05 o 
  -8   7   3         .17       27.95     12.71 o 
  -7   7   3       74.84       85.02      9.33 o 
  -6   7   3      130.20      125.28     10.63 o 
  -5   7   3       60.52       53.70      4.54 o 
  -4   7   3       31.03       24.96      7.00 o 
  -3   7   3     1069.83      998.97     30.27 o 
  -2   7   3      698.50      724.42     22.11 o 
  -1   7   3     1428.96     1367.69     38.53 o 
   0   7   3       19.69       14.63      2.58 o 
   1   7   3     1425.40     1372.94     29.36 o 
   2   7   3      710.69      751.38     17.38 o 
   3   7   3     1076.64     1045.87     25.13 o 
   4   7   3       29.85       33.86      3.09 o 
   5   7   3       60.51       55.22      5.18 o 
   6   7   3      127.57      137.84      8.89 o 
   7   7   3       83.34       78.70      9.67 o 
   8   7   3         .04       19.15     11.06 o 
   9   7   3      247.46      289.39     41.62 o 
  10   7   3       38.73       38.17     24.33 o 
  -9   8   3      138.63      209.61     59.39 o 
  -8   8   3       16.67       32.27     11.81 o 
  -7   8   3      178.08      189.06     19.01 o 
  -6   8   3      288.53      295.64     20.14 o 
  -5   8   3       13.34        9.03     12.54 o 
  -4   8   3      105.10      123.67     11.61 o 
  -3   8   3      134.52      132.47     12.15 o 
  -2   8   3       77.24       70.59      5.09 o 
  -1   8   3      580.98      611.35     18.54 o 
   0   8   3       35.47       28.86      3.14 o 
   1   8   3      575.93      616.06     16.59 o 
   2   8   3       74.98       70.75      3.67 o 
   3   8   3      138.80      141.75      6.02 o 
   4   8   3      103.60      109.89      6.49 o 
   5   8   3       15.46       18.27     11.52 o 
   6   8   3      294.84      323.93     23.13 o 
   7   8   3      178.35      198.04     21.78 o 
   8   8   3       16.56       31.53     16.33 o 
   9   8   3      140.88      126.25     20.06 o 
  -9   9   3       55.47       63.86     25.07 o 
  -8   9   3      275.20      371.50     63.96 o 
  -7   9   3       29.64       63.57     45.93 o 
  -6   9   3     1034.95      991.56     80.98 o 
  -5   9   3      261.10      276.32     20.73 o 
  -4   9   3      253.06      262.55     14.16 o 
  -3   9   3       11.55       17.33      7.65 o 
  -2   9   3      197.39      180.03     16.89 o 
  -1   9   3      168.63      159.98      8.24 o 
   0   9   3      583.10      551.96     18.25 o 
   1   9   3      163.09      157.29      8.15 o 
   2   9   3      207.91      204.18      7.95 o 
   3   9   3       10.30       15.61      7.52 o 
   4   9   3      253.25      245.16     12.86 o 
   5   9   3      255.55      236.49     14.72 o 
   6   9   3     1020.71     1065.88     93.21 o 
   7   9   3       28.03       37.12     16.45 o 
   8   9   3      276.48      298.26     42.47 o 
   9   9   3       54.50       79.11     25.34 o 
  -8  10   3      138.86      157.78     40.78 o 
  -7  10   3       25.30       44.96     24.79 o 
  -6  10   3      230.32      237.80     32.89 o 
  -5  10   3       62.10      106.33     43.51 o 
  -4  10   3      303.50      349.91     27.16 o 
  -3  10   3       62.91       54.73      8.82 o 
  -2  10   3       52.05       58.04      8.26 o 
  -1  10   3       18.81       11.25      6.15 o 
   0  10   3       15.27       24.74      3.98 o 
   1  10   3       17.37       18.30      4.04 o 
   2  10   3       54.92       45.48      9.08 o 
   3  10   3       65.01       56.87      5.24 o 
   4  10   3      305.79      337.48     21.19 o 
   5  10   3       60.37       67.98     11.98 o 
   6  10   3      234.24      240.43     32.54 o 
   7  10   3       24.06       56.50     24.80 o 
   8  10   3      138.43      152.37     31.61 o 
  -7  11   3       94.26      131.44     27.54 o 
  -6  11   3       18.91       54.94     16.55 o 
  -5  11   3       85.67      107.59     17.54 o 
  -4  11   3      104.11      148.00     20.65 o 
  -3  11   3      121.42      127.73     18.13 o 
  -2  11   3      456.23      482.74     31.81 o 
  -1  11   3      943.95     1039.75     72.85 o 
   0  11   3         .14       11.69      6.51 o 
   1  11   3      964.14     1067.11     67.96 o 
   2  11   3      459.57      458.78     25.75 o 
   3  11   3      125.11      158.28     16.70 o 
   4  11   3      106.17      110.73     16.38 o 
   5  11   3       93.48       91.37     15.78 o 
   6  11   3       19.88       35.73     11.82 o 
   7  11   3       92.04       96.54     23.35 o 
  -6  12   3       22.79       28.50     11.87 o 
  -5  12   3       43.18       37.88     41.78 o 
  -4  12   3       26.40       44.66     16.74 o 
  -3  12   3       75.86       96.52     17.94 o 
  -2  12   3      425.00      458.50     48.62 o 
  -1  12   3      249.81      261.42     30.15 o 
   0  12   3      160.87      152.64     17.96 o 
   1  12   3      245.22      227.77     23.08 o 
   2  12   3      429.20      476.63     62.43 o 
   3  12   3       73.94       92.15     16.67 o 
   4  12   3       26.14       41.43     28.03 o 
   5  12   3       40.11       69.25     20.95 o 
   6  12   3       21.63       42.00     15.31 o 
  -5  13   3       81.08      122.22     36.41 o 
  -4  13   3      254.69      283.66     44.66 o 
  -3  13   3      101.87      110.59     23.01 o 
  -2  13   3      322.08      325.11     45.99 o 
  -1  13   3       70.69       99.72     20.93 o 
   0  13   3      152.71      135.80     30.89 o 
   1  13   3       70.78       57.35     16.71 o 
   2  13   3      313.51      370.91     50.92 o 
   3  13   3      101.29      105.65     21.58 o 
   4  13   3      255.26      311.76     56.74 o 
   5  13   3       80.18      138.14     62.92 o 
  -2  14   3       31.29       32.84     15.68 o 
  -1  14   3       31.91       23.14     11.24 o 
   0  14   3       74.62       97.79     32.90 o 
   1  14   3       31.12       77.00     45.33 o 
   2  14   3       32.95       23.23     32.93 o 
   0   0   4     3650.41     3536.49     56.08 o 
   1   0   4      506.59      490.58     20.90 o 
   2   0   4     1917.61     1874.41     21.52 o 
   3   0   4      238.10      251.42      5.86 o 
   4   0   4        6.10       23.27      3.89 o 
   5   0   4       63.26       57.28      3.86 o 
   6   0   4      533.75      528.79     17.56 o 
   7   0   4      303.58      315.49     14.75 o 
   8   0   4     1189.48     1239.75     46.18 o 
   9   0   4      280.47      260.70     22.38 o 
  10   0   4      470.62      487.72     55.15 o 
  11   0   4       38.87       45.96     18.49 o 
 -11   1   4        1.41       35.73     17.89 o 
 -10   1   4      103.02      120.93     22.05 o 
  -9   1   4      292.76      268.93     38.99 o 
  -8   1   4      152.15      148.87      9.70 o 
  -7   1   4      137.06      130.36     11.05 o 
  -6   1   4      512.29      506.77     16.26 o 
  -5   1   4      252.67      243.33      6.61 o 
  -4   1   4     2660.20     2838.06     36.35 o 
  -3   1   4     1386.47     1331.96     18.70 o 
  -2   1   4      128.34      117.06     12.11 o 
  -1   1   4     7632.32     7484.84     85.60 o 
   0   1   4     3792.87     3842.16     41.37 o 
   1   1   4     7583.07     7416.35     85.26 o 
   2   1   4      121.01      116.54     12.99 o 
   3   1   4     1401.30     1345.89     14.48 o 
   4   1   4     2657.84     2752.24     44.33 o 
   5   1   4      252.74      240.59     12.01 o 
   6   1   4      507.13      497.51     22.49 o 
   7   1   4      140.36      139.94      8.99 o 
   8   1   4      154.62      163.52     10.17 o 
   9   1   4      290.89      271.73     17.48 o 
  10   1   4      101.96      102.45     23.63 o 
  11   1   4        1.05       22.29     19.74 o 
 -11   2   4       53.33       57.76     14.13 o 
 -10   2   4       11.28       17.78      9.61 o 
  -9   2   4       82.95       54.07     11.03 o 
  -8   2   4      677.70      617.42     38.02 o 
  -7   2   4      178.79      187.36     10.83 o 
  -6   2   4      195.50      188.60     21.56 o 
  -5   2   4       75.22       54.45     16.66 o 
  -4   2   4     1765.06     1936.19     27.06 o 
  -3   2   4     1512.83     1491.52     36.74 o 
  -2   2   4     3164.25     3253.48     37.71 o 
  -1   2   4    16853.52    16846.17    174.36 o 
   0   2   4      103.40      103.22      3.42 o 
   1   2   4    16874.92    16746.39    174.75 o 
   2   2   4     3178.12     3271.87     35.54 o 
   3   2   4     1559.90     1513.72     27.24 o 
   4   2   4     1772.91     1913.15     20.17 o 
   5   2   4       82.88       67.27      4.69 o 
   6   2   4      191.36      191.74      6.30 o 
   7   2   4      172.34      160.77      7.25 o 
   8   2   4      669.13      644.77     28.31 o 
   9   2   4       88.63       79.10     10.57 o 
  10   2   4       10.35       23.34      8.89 o 
  11   2   4       56.29       76.15     22.48 o 
 -11   3   4       32.16       58.84     24.67 o 
 -10   3   4       44.50       52.84     11.34 o 
  -9   3   4       80.14       89.00     16.16 o 
  -8   3   4      214.20      207.44     18.82 o 
  -7   3   4      226.80      219.46     11.74 o 
  -6   3   4       51.44       56.12      4.02 o 
  -5   3   4       74.31       88.39      6.32 o 
  -4   3   4      126.75      139.87      6.88 o 
  -3   3   4      699.05      793.67     13.16 o 
  -2   3   4     2060.11     2056.52     45.80 o 
  -1   3   4     2259.24     2191.59     22.75 o 
   0   3   4     3208.84     3221.27     32.19 o 
   1   3   4     2245.47     2126.42     24.98 o 
   2   3   4     2096.29     2082.08     21.94 o 
   3   3   4      696.80      793.55     12.79 o 
   4   3   4      133.49      147.71      4.00 o 
   5   3   4       73.24       73.89      3.08 o 
   6   3   4       55.93       54.16      4.07 o 
   7   3   4      225.42      221.25      9.88 o 
   8   3   4      209.05      201.05     12.56 o 
   9   3   4       79.71       82.74      9.78 o 
  10   3   4       42.94       63.59     13.09 o 
  11   3   4       34.26       41.90     18.94 o 
 -11   4   4       34.79       63.26     26.07 o 
 -10   4   4       12.50       25.85     11.39 o 
  -9   4   4       45.41       71.50     74.20 o 
  -8   4   4     1027.61     1007.75     70.30 o 
  -7   4   4       62.71       57.16      6.30 o 
  -6   4   4      456.76      464.48     23.37 o 
  -5   4   4       12.00       12.75      2.70 o 
  -4   4   4     1765.80     1795.85     34.37 o 
  -3   4   4      928.99      951.88     12.67 o 
  -2   4   4      285.89      317.90      8.40 o 
  -1   4   4     1137.65     1141.02     13.16 o 
   0   4   4       56.79       50.44      3.03 o 
   1   4   4     1125.92     1136.35     12.75 o 
   2   4   4      313.27      341.58     16.41 o 
   3   4   4      915.33      923.28     10.97 o 
   4   4   4     1757.53     1750.42     24.51 o 
   5   4   4       12.15       12.27      2.34 o 
   6   4   4      455.30      448.13     12.84 o 
   7   4   4       65.80       65.25      7.03 o 
   8   4   4     1030.79     1081.45     61.35 o 
   9   4   4       44.68       60.84      9.71 o 
  10   4   4       10.68       34.34     16.45 o 
  11   4   4       35.33       41.94     15.61 o 
 -10   5   4        5.07        7.95     12.20 o 
  -9   5   4       28.24       68.66     50.95 o 
  -8   5   4      124.93      137.28     21.54 o 
  -7   5   4       57.71       79.30      7.88 o 
  -6   5   4       82.08       81.52     10.13 o 
  -5   5   4        9.47       15.24      4.22 o 
  -4   5   4      331.99      350.36     11.08 o 
  -3   5   4      412.96      417.05     10.34 o 
  -2   5   4       50.90       56.24      4.39 o 
  -1   5   4     1178.37     1240.13     17.47 o 
   0   5   4      173.78      179.57      3.32 o 
   1   5   4     1149.38     1209.60     13.42 o 
   2   5   4       52.69       50.83      1.82 o 
   3   5   4      398.33      404.40      5.71 o 
   4   5   4      336.62      347.55     11.17 o 
   5   5   4       10.01       13.02      3.27 o 
   6   5   4       86.72       80.75      5.27 o 
   7   5   4       53.76       52.77      3.53 o 
   8   5   4      126.50      113.66      9.64 o 
   9   5   4       26.53       51.70     14.92 o 
  10   5   4        4.98       13.82      9.80 o 
 -10   6   4       55.19      103.35     28.48 o 
  -9   6   4      100.32       99.41     25.96 o 
  -8   6   4       23.16       19.90      8.24 o 
  -7   6   4      324.41      324.75     22.64 o 
  -6   6   4      332.03      306.65     16.21 o 
  -5   6   4      459.89      464.17     14.67 o 
  -4   6   4      180.78      168.41      6.67 o 
  -3   6   4      254.56      262.73     11.27 o 
  -2   6   4      466.70      522.12     13.12 o 
  -1   6   4      548.53      546.36     10.95 o 
   0   6   4     1038.90     1164.34     15.73 o 
   1   6   4      536.77      534.56      8.41 o 
   2   6   4      479.02      544.49      7.59 o 
   3   6   4      240.52      243.32      6.01 o 
   4   6   4      178.55      175.84      8.30 o 
   5   6   4      474.07      479.61     13.85 o 
   6   6   4      327.36      301.46     13.15 o 
   7   6   4      335.48      362.95     22.66 o 
   8   6   4       24.21        9.09     10.37 o 
   9   6   4       97.97       88.50     12.81 o 
  10   6   4       52.83       73.32     32.11 o 
 -10   7   4       28.94       25.22     17.24 o 
  -9   7   4        8.90       47.08     42.77 o 
  -8   7   4       81.91       79.54     23.19 o 
  -7   7   4        6.20       -1.60      7.71 o 
  -6   7   4      890.58      860.84     49.30 o 
  -5   7   4      112.70      114.00     19.06 o 
  -4   7   4       99.55       97.50      7.06 o 
  -3   7   4      148.59      125.41     16.37 o 
  -2   7   4      118.12      115.80      6.91 o 
  -1   7   4      871.90      887.64     26.62 o 
   0   7   4       20.81       18.96      2.05 o 
   1   7   4      874.43      872.11     20.67 o 
   2   7   4      115.09      105.12      4.19 o 
   3   7   4      150.63      150.74      6.74 o 
   4   7   4      103.62      111.13      5.63 o 
   5   7   4      116.54      144.44      7.52 o 
   6   7   4      907.76      832.55     41.01 o 
   7   7   4        5.80       34.35     19.49 o 
   8   7   4       83.18       85.03     15.04 o 
   9   7   4        8.78       33.58     10.14 o 
  10   7   4       27.76       -2.59     10.27 o 
  -9   8   4       52.85      142.68     37.28 o 
  -8   8   4      110.90      117.92     24.91 o 
  -7   8   4      118.24      104.04     32.57 o 
  -6   8   4      399.52      420.18     26.04 o 
  -5   8   4       21.28       25.38      5.66 o 
  -4   8   4      775.20      851.02     38.26 o 
  -3   8   4      406.52      396.13     19.79 o 
  -2   8   4      785.14      748.11     25.72 o 
  -1   8   4      461.12      451.42     15.95 o 
   0   8   4      723.61      695.64     20.78 o 
   1   8   4      458.11      459.65     14.42 o 
   2   8   4      784.74      823.13     22.50 o 
   3   8   4      399.44      390.20     15.52 o 
   4   8   4      769.49      839.24     29.24 o 
   5   8   4       18.62       22.87      3.37 o 
   6   8   4      382.48      375.82     77.26 o 
   7   8   4      118.89      115.35     16.22 o 
   8   8   4      106.57       93.23     17.57 o 
   9   8   4       55.45       84.23     18.16 o 
  -8   9   4       59.08       79.31     19.86 o 
  -7   9   4      261.93      287.26     39.48 o 
  -6   9   4      244.70      187.20     19.02 o 
  -5   9   4      827.10      787.05     58.42 o 
  -4   9   4      133.90      115.97     10.78 o 
  -3   9   4      218.50      226.40     14.06 o 
  -2   9   4       61.21       56.85      7.11 o 
  -1   9   4      111.04       80.06      9.28 o 
   0   9   4       14.65        9.40      3.22 o 
   1   9   4      102.88      101.30      6.03 o 
   2   9   4       63.04       56.36      4.24 o 
   3   9   4      217.44      210.54     11.82 o 
   4   9   4      132.63      126.53     10.25 o 
   5   9   4      819.54      779.94     40.47 o 
   6   9   4      239.79      279.08     77.26 o 
   7   9   4      257.53      250.81     39.32 o 
   8   9   4       56.99       50.82     26.45 o 
  -8  10   4       19.30       52.56     52.67 o 
  -7  10   4      266.90      289.51     61.22 o 
  -6  10   4      192.08      182.48     28.86 o 
  -5  10   4      342.54      338.81     33.92 o 
  -4  10   4      260.91      263.98     28.10 o 
  -3  10   4      197.50      189.69     20.51 o 
  -2  10   4      199.21      200.95     16.76 o 
  -1  10   4       71.81       74.69      8.42 o 
   0  10   4        6.61       10.71      4.98 o 
   1  10   4       75.82       74.05      4.84 o 
   2  10   4      199.26      186.74     11.48 o 
   3  10   4      196.25      216.41     14.94 o 
   4  10   4      267.85      257.71     15.99 o 
   5  10   4      343.63      326.58     30.66 o 
   6  10   4      195.38      173.11     25.93 o 
   7  10   4      271.99      281.11     45.20 o 
   8  10   4       19.80      -13.70     13.70 o 
  -7  11   4       45.28      111.00     30.32 o 
  -6  11   4       17.71       30.02     17.80 o 
  -5  11   4       85.46      101.21     33.74 o 
  -4  11   4        8.80       14.49     13.97 o 
  -3  11   4       38.62       62.00     28.17 o 
  -2  11   4      401.70      431.12     31.60 o 
  -1  11   4       38.28       48.81     10.50 o 
   0  11   4     1165.01     1145.68     71.46 o 
   1  11   4       38.95       45.78      6.61 o 
   2  11   4      403.92      416.72     23.26 o 
   3  11   4       37.49       48.99      8.01 o 
   4  11   4        7.10       10.04      9.63 o 
   5  11   4       86.45       63.50     21.80 o 
   6  11   4       19.80       36.34     20.37 o 
   7  11   4       46.16       65.05     23.42 o 
  -6  12   4       70.83       63.85     18.92 o 
  -5  12   4      157.93      194.76     29.77 o 
  -4  12   4      138.12      141.49     26.97 o 
  -3  12   4      167.70      193.93     33.79 o 
  -2  12   4      467.45      496.29     64.48 o 
  -1  12   4       60.60       81.02     13.75 o 
   0  12   4      453.84      452.56     52.19 o 
   1  12   4       66.12       71.60     12.09 o 
   2  12   4      470.57      523.19     64.97 o 
   3  12   4      167.70      195.24     28.16 o 
   4  12   4      136.51      140.64     28.02 o 
   5  12   4      154.41      198.26     35.81 o 
   6  12   4       65.95      130.89     34.70 o 
  -4  13   4       34.74       37.72     16.64 o 
  -3  13   4      156.50      158.07     30.20 o 
  -2  13   4      229.89      213.95     34.14 o 
  -1  13   4       56.04       64.47     26.52 o 
   0  13   4       33.25       56.08     18.64 o 
   1  13   4       51.54       44.61     27.26 o 
   2  13   4      230.13      250.80     44.26 o 
   3  13   4      160.76      156.93     30.96 o 
   4  13   4       35.84       49.45     16.28 o 
  -2  14   4      197.59      220.06     44.99 o 
  -1  14   4        9.11       42.60     15.67 o 
   0  14   4      147.65      160.95     35.46 o 
   1  14   4        8.37        2.56     15.15 o 
   2  14   4      190.93      204.43     66.15 o 
   1   0   5     4891.64     4657.25     56.38 o 
   2   0   5      295.74      283.64      8.89 o 
   3   0   5      178.67      152.39     11.52 o 
   4   0   5      692.87      766.28     10.71 o 
   5   0   5      197.26      179.83      6.14 o 
   6   0   5         .82        8.51      4.63 o 
   7   0   5      386.93      368.54     17.32 o 
   8   0   5       38.85       63.31      9.33 o 
   9   0   5      379.04      340.21     31.92 o 
  10   0   5      168.26      199.71     31.12 o 
  11   0   5       35.45       73.47     31.83 o 
 -11   1   5       83.20       74.12     20.20 o 
 -10   1   5       73.31       62.81     10.62 o 
  -9   1   5      140.08      141.92     28.10 o 
  -8   1   5      127.20      103.60     17.36 o 
  -7   1   5       60.99       56.68      6.80 o 
  -6   1   5      207.72      212.82      7.89 o 
  -5   1   5      783.15      787.78     32.95 o 
  -4   1   5      396.91      434.92     15.53 o 
  -3   1   5     1273.70     1358.90     41.89 o 
  -2   1   5       84.08       87.43      3.66 o 
  -1   1   5      325.38      334.93     14.16 o 
   0   1   5      684.50      660.12      8.09 o 
   1   1   5      330.13      348.72     16.88 o 
   2   1   5       80.96       82.43      5.18 o 
   3   1   5     1264.14     1374.76     40.92 o 
   4   1   5      388.89      429.49      6.62 o 
   5   1   5      779.71      800.45     14.74 o 
   6   1   5      208.13      216.09     16.36 o 
   7   1   5       61.92       58.59      6.83 o 
   8   1   5      131.37      116.08      9.57 o 
   9   1   5      144.76      133.72     16.85 o 
  10   1   5       76.44       67.01     32.52 o 
  11   1   5       85.66      110.50     32.74 o 
 -11   2   5       49.21       68.38     22.06 o 
 -10   2   5      225.98      244.05     30.93 o 
  -9   2   5       66.70       44.26     11.73 o 
  -8   2   5        9.52       13.09      8.44 o 
  -7   2   5       80.63       74.08     10.76 o 
  -6   2   5      455.75      448.02     13.73 o 
  -5   2   5      329.06      345.90     12.69 o 
  -4   2   5     1822.65     1795.68     37.18 o 
  -3   2   5      787.50      878.67     25.19 o 
  -2   2   5     3127.94     3023.23     31.32 o 
  -1   2   5      315.91      349.53      5.27 o 
   0   2   5      136.68      120.17      3.05 o 
   1   2   5      315.98      344.83      8.50 o 
   2   2   5     3068.83     2926.90     30.57 o 
   3   2   5      790.78      878.47     31.64 o 
   4   2   5     1824.46     1770.90     47.17 o 
   5   2   5      331.15      335.66     14.45 o 
   6   2   5      457.41      431.63     14.16 o 
   7   2   5       79.75       77.10     15.23 o 
   8   2   5        7.99       36.68     12.01 o 
   9   2   5       66.42       72.70     10.57 o 
  10   2   5      222.37      216.74     28.28 o 
  11   2   5       49.28       32.00     15.82 o 
 -11   3   5        1.46       24.95     21.51 o 
 -10   3   5       15.05       44.22     27.17 o 
  -9   3   5       15.28       11.73     12.86 o 
  -8   3   5       15.28       18.86     15.49 o 
  -7   3   5      232.03      236.90     13.22 o 
  -6   3   5       57.48       49.75      4.09 o 
  -5   3   5      186.44      188.46      9.66 o 
  -4   3   5     1097.71     1146.26     28.50 o 
  -3   3   5      730.49      782.70     11.64 o 
  -2   3   5     1502.98     1494.07     17.78 o 
  -1   3   5      859.35      914.63     15.35 o 
   0   3   5        5.88       13.19      2.54 o 
   1   3   5      849.73      928.40     19.78 o 
   2   3   5     1512.17     1529.63     36.62 o 
   3   3   5      738.42      782.70     14.65 o 
   4   3   5     1111.08     1181.01     24.80 o 
   5   3   5      191.49      200.18      9.28 o 
   6   3   5       57.34       53.88      4.99 o 
   7   3   5      237.37      238.04     10.94 o 
   8   3   5       14.19       19.16     10.16 o 
   9   3   5       14.00       19.86      6.32 o 
  10   3   5       13.95       29.94     10.92 o 
  11   3   5        1.48       45.88     22.58 o 
 -10   4   5       89.20       78.17     15.90 o 
  -9   4   5      451.82      456.38     44.55 o 
  -8   4   5       75.51       88.45     12.67 o 
  -7   4   5      394.68      417.91     19.07 o 
  -6   4   5      155.39      147.70     14.78 o 
  -5   4   5     1070.83     1051.66     26.91 o 
  -4   4   5      221.99      205.85     10.79 o 
  -3   4   5     2666.53     2580.09     33.74 o 
  -2   4   5      198.89      183.08      5.08 o 
  -1   4   5     1302.13     1269.59     17.09 o 
   0   4   5     1627.29     1591.13     17.65 o 
   1   4   5     1360.32     1310.36     15.32 o 
   2   4   5      202.54      182.74      8.89 o 
   3   4   5     2705.36     2635.56     34.14 o 
   4   4   5      220.95      220.05      6.54 o 
   5   4   5     1061.06     1052.52     24.21 o 
   6   4   5      152.50      145.35      5.66 o 
   7   4   5      387.29      385.11     15.82 o 
   8   4   5       76.40       77.69     14.84 o 
   9   4   5      446.53      450.86     43.20 o 
  10   4   5       90.22       60.21     15.47 o 
 -10   5   5       84.99       79.17     20.55 o 
  -9   5   5      103.77      118.92     18.42 o 
  -8   5   5      140.57      134.80     17.37 o 
  -7   5   5       47.82       52.99      7.41 o 
  -6   5   5       27.17       32.11     10.45 o 
  -5   5   5      262.18      247.36      9.47 o 
  -4   5   5       49.00       54.74      3.65 o 
  -3   5   5      231.22      234.46     34.09 o 
  -2   5   5      283.28      283.20     16.80 o 
  -1   5   5      499.43      519.93     12.01 o 
   0   5   5      591.00      639.94      7.92 o 
   1   5   5      503.54      541.44     13.57 o 
   2   5   5      286.33      271.76      9.47 o 
   3   5   5      227.32      232.39      9.37 o 
   4   5   5       49.48       52.58      4.00 o 
   5   5   5      257.45      239.63     10.55 o 
   6   5   5       28.68       29.67      4.66 o 
   7   5   5       47.44       46.54      4.79 o 
   8   5   5      137.08      166.85     25.49 o 
   9   5   5      106.25      118.49     28.09 o 
  10   5   5       84.90       76.23     57.62 o 
 -10   6   5      249.77      251.58     55.40 o 
  -9   6   5       54.96       62.44     38.38 o 
  -8   6   5       23.96       29.84     12.10 o 
  -7   6   5       25.75       16.82      5.79 o 
  -6   6   5     1104.76     1144.38     44.54 o 
  -5   6   5       87.58       84.46      5.97 o 
  -4   6   5      181.48      182.26     12.18 o 
  -3   6   5      303.33      270.90     10.31 o 
  -2   6   5      999.30     1010.57     28.50 o 
  -1   6   5      392.34      399.29     22.30 o 
   0   6   5      401.98      374.59     12.40 o 
   1   6   5      404.08      421.75      6.86 o 
   2   6   5     1011.38     1014.00     23.32 o 
   3   6   5      303.48      284.80      8.19 o 
   4   6   5      172.53      168.87      5.03 o 
   5   6   5       85.67       88.50      4.20 o 
   6   6   5     1092.46     1121.62     34.92 o 
   7   6   5       27.79       23.13      4.47 o 
   8   6   5       27.68       40.19     10.23 o 
   9   6   5       57.05       55.40     12.41 o 
  10   6   5      253.19      312.87     64.11 o 
  -9   7   5        1.22       20.37     45.15 o 
  -8   7   5      110.32      112.56     19.41 o 
  -7   7   5      226.49      202.63     19.64 o 
  -6   7   5       77.67       89.85      9.06 o 
  -5   7   5      675.09      671.96     31.28 o 
  -4   7   5        2.11       18.95     15.15 o 
  -3   7   5       65.15       81.11      7.00 o 
  -2   7   5       85.97       73.93     24.03 o 
  -1   7   5      141.32      147.73      8.39 o 
   0   7   5       57.79       60.12      3.86 o 
   1   7   5      138.02      137.12      5.23 o 
   2   7   5       86.10       72.75      6.64 o 
   3   7   5       65.65       75.26      3.91 o 
   4   7   5        1.74        1.59      3.12 o 
   5   7   5      675.62      652.41     22.87 o 
   6   7   5       73.60       73.53      7.48 o 
   7   7   5      223.42      201.20     20.76 o 
   8   7   5      106.48      112.19     20.36 o 
   9   7   5        1.19        4.66     12.06 o 
  -9   8   5      135.72      118.08     31.65 o 
  -8   8   5      164.37      118.65     27.49 o 
  -7   8   5        2.26       16.83     10.67 o 
  -6   8   5       25.53       26.96      8.18 o 
  -5   8   5      167.61      156.03     11.48 o 
  -4   8   5      207.88      196.70     11.74 o 
  -3   8   5      930.95      953.76     43.01 o 
  -2   8   5       89.61       83.68      7.82 o 
  -1   8   5      465.20      476.75     22.06 o 
   0   8   5     1871.50     1860.06     53.41 o 
   1   8   5      463.19      495.35     19.34 o 
   2   8   5       91.30       96.51     12.99 o 
   3   8   5      933.38      946.10     34.26 o 
   4   8   5      213.21      211.19      9.12 o 
   5   8   5      179.41      176.75     26.71 o 
   6   8   5       25.74       34.05     14.88 o 
   7   8   5        2.96        8.28     16.30 o 
   8   8   5      162.98      173.26     24.55 o 
   9   8   5      137.66      151.59     40.17 o 
  -8   9   5       61.00       63.67     21.19 o 
  -7   9   5        6.63       12.88     33.16 o 
  -6   9   5       53.98       66.04     24.46 o 
  -5   9   5      223.45      214.39     18.48 o 
  -4   9   5      104.66      108.12     21.88 o 
  -3   9   5      137.64      138.22     17.49 o 
  -2   9   5       10.16       21.99      9.01 o 
  -1   9   5      661.91      627.64     33.23 o 
   0   9   5         .46        8.71      6.72 o 
   1   9   5      659.17      636.91     23.77 o 
   2   9   5       10.55       13.25      8.42 o 
   3   9   5      136.84      152.72      9.14 o 
   4   9   5      101.88      113.32      9.27 o 
   5   9   5      228.45      219.61     16.80 o 
   6   9   5       55.76       67.56     16.30 o 
   7   9   5        7.41        4.14     12.04 o 
   8   9   5       60.92       77.96     17.47 o 
  -8  10   5       31.55       63.07     19.34 o 
  -7  10   5       66.62      128.90     32.82 o 
  -6  10   5      127.89      127.52     20.99 o 
  -5  10   5       52.84       64.72     13.45 o 
  -4  10   5      147.04      149.95     19.16 o 
  -3  10   5      167.32      140.33     12.54 o 
  -2  10   5      230.58      226.94     19.28 o 
  -1  10   5      131.78      130.97     10.71 o 
   0  10   5      933.38      968.61     49.09 o 
   1  10   5      125.87      127.20      8.62 o 
   2  10   5      230.18      244.68     14.78 o 
   3  10   5      158.88      162.21     14.75 o 
   4  10   5      146.55      170.74     16.21 o 
   5  10   5       50.08       67.79     14.01 o 
   6  10   5      134.72      135.25     23.77 o 
   7  10   5       65.96      105.11     20.54 o 
   8  10   5       33.94       42.21     15.01 o 
  -7  11   5       31.67       59.87     23.08 o 
  -6  11   5      126.04      156.93     30.86 o 
  -5  11   5       18.70       33.29     32.82 o 
  -4  11   5       30.32       50.52     12.44 o 
  -3  11   5       11.32       28.66      9.58 o 
  -2  11   5       26.11       55.83     11.24 o 
  -1  11   5      509.75      482.15     42.56 o 
   0  11   5        8.44       12.00      8.19 o 
   1  11   5      504.33      510.64     46.66 o 
   2  11   5       26.63       19.94      9.17 o 
   3  11   5       11.73       17.76      6.84 o 
   4  11   5       30.28       25.24     10.29 o 
   5  11   5       18.57       19.79     47.17 o 
   6  11   5      127.46      170.11     28.35 o 
   7  11   5       32.61       66.52     31.79 o 
  -5  12   5      205.26      200.85     33.50 o 
  -4  12   5      118.65      109.77     19.16 o 
  -3  12   5      175.84      192.94     26.15 o 
  -2  12   5       33.18       49.18     70.85 o 
  -1  12   5      128.39      123.59     25.41 o 
   0  12   5       18.23       -3.23      8.38 o 
   1  12   5      127.24      140.87     20.25 o 
   2  12   5       37.79       42.31     12.00 o 
   3  12   5      171.47      180.31     27.75 o 
   4  12   5      118.47      140.79     34.34 o 
   5  12   5      201.06      192.50     54.62 o 
  -4  13   5       34.60       41.69     12.36 o 
  -3  13   5        3.70       25.74     15.63 o 
  -2  13   5       30.31       53.05     15.04 o 
  -1  13   5       25.25       18.05     10.52 o 
   0  13   5      156.06      130.50     19.15 o 
   1  13   5       25.17       40.81     21.16 o 
   2  13   5       30.35       15.19     15.07 o 
   3  13   5        4.04       17.26     27.03 o 
   4  13   5       33.30       38.50     25.53 o 
  -1  14   5      273.29      232.58     41.88 o 
   0  14   5      337.35      409.52     84.79 o 
   1  14   5      270.27      357.54    125.89 o 
   0   0   6       11.28       26.62      3.08 o 
   1   0   6      380.61      381.51     17.58 o 
   2   0   6      187.85      184.72      9.37 o 
   3   0   6      232.69      221.78      4.83 o 
   4   0   6      183.78      208.98      6.37 o 
   5   0   6      132.72      121.70     48.18 o 
   6   0   6      101.36       83.94     58.83 o 
   7   0   6       41.32       44.48      7.77 o 
   8   0   6      106.54      110.49     10.79 o 
   9   0   6        6.42        9.46      7.31 o 
  10   0   6       78.22       84.58     13.01 o 
  11   0   6       46.46       44.09     36.39 o 
 -11   1   6       46.48       60.41     23.91 o 
 -10   1   6       89.86      100.44     48.39 o 
  -9   1   6       25.10       41.81     19.42 o 
  -8   1   6      145.33      139.22     17.58 o 
  -7   1   6      238.60      238.32     24.68 o 
  -6   1   6      231.05      255.10     11.93 o 
  -5   1   6      550.91      537.52     16.57 o 
  -4   1   6     1118.32     1142.56     17.08 o 
  -3   1   6     1605.21     1699.58     20.45 o 
  -2   1   6      187.10      176.58      4.78 o 
  -1   1   6     1018.28     1074.12     13.79 o 
   0   1   6      378.29      378.30      5.23 o 
   1   1   6     1032.75     1069.71     13.67 o 
   2   1   6      179.05      178.88      9.77 o 
   3   1   6     1569.55     1678.02     20.30 o 
   4   1   6     1105.92     1120.40     14.25 o 
   5   1   6      555.12      544.66     14.65 o 
   6   1   6      239.13      250.61     14.76 o 
   7   1   6      238.10      265.96     14.48 o 
   8   1   6      149.22      126.07     10.95 o 
   9   1   6       26.59       23.35     10.29 o 
  10   1   6       88.02      107.57     18.92 o 
  11   1   6       43.56       90.78     33.36 o 
 -11   2   6       66.77       87.18     36.02 o 
 -10   2   6       97.02      105.82     21.94 o 
  -9   2   6      120.51      133.79     28.35 o 
  -8   2   6      306.05      284.84     20.39 o 
  -7   2   6      642.65      617.52     30.27 o 
  -6   2   6      261.56      266.16     10.53 o 
  -5   2   6      538.21      542.67     18.28 o 
  -4   2   6      129.73      133.65      4.83 o 
  -3   2   6       30.51       26.99      4.67 o 
  -2   2   6      747.95      770.66     33.20 o 
  -1   2   6      345.69      324.52      5.86 o 
   0   2   6     2979.23     3035.93     32.68 o 
   1   2   6      323.17      295.25      4.36 o 
   2   2   6      744.18      790.66     35.45 o 
   3   2   6       27.97       15.63      1.89 o 
   4   2   6      126.57      133.42      6.50 o 
   5   2   6      533.00      519.19     12.73 o 
   6   2   6      256.45      249.04     11.94 o 
   7   2   6      638.65      612.53     27.35 o 
   8   2   6      302.30      270.11     18.76 o 
   9   2   6      124.34      122.70     14.43 o 
  10   2   6       94.47      133.34     28.72 o 
  11   2   6       69.42       45.40     17.00 o 
 -10   3   6       82.62       77.62     38.79 o 
  -9   3   6      203.00      196.73     23.68 o 
  -8   3   6      180.53      214.48     29.02 o 
  -7   3   6     1188.25     1228.77     48.91 o 
  -6   3   6      483.23      473.07     17.48 o 
  -5   3   6      137.18      148.44      6.34 o 
  -4   3   6      851.77      852.47     23.01 o 
  -3   3   6      238.77      255.74      7.71 o 
  -2   3   6       69.73       54.37      2.52 o 
  -1   3   6      658.26      631.96     16.29 o 
   0   3   6       66.21       62.80      3.42 o 
   1   3   6      646.98      646.68     17.58 o 
   2   3   6       75.44       65.99      2.69 o 
   3   3   6      228.23      250.41      6.84 o 
   4   3   6      837.54      826.48     18.96 o 
   5   3   6      142.04      154.04      5.80 o 
   6   3   6      466.82      463.71     18.24 o 
   7   3   6     1190.21     1213.27     45.96 o 
   8   3   6      181.20      186.01     21.22 o 
   9   3   6      205.80      197.70     23.19 o 
  10   3   6       82.97       79.16     24.40 o 
 -10   4   6       18.54       37.27     18.32 o 
  -9   4   6       23.64       29.53     11.70 o 
  -8   4   6       25.35       20.16     11.29 o 
  -7   4   6      147.27      149.29     11.31 o 
  -6   4   6      190.43      189.10      9.83 o 
  -5   4   6       30.44       25.84      3.82 o 
  -4   4   6     1481.37     1522.31     39.96 o 
  -3   4   6      623.50      625.70     31.02 o 
  -2   4   6     2777.59     2830.43     39.18 o 
  -1   4   6      735.84      830.06     24.41 o 
   0   4   6     4747.30     4678.46     52.06 o 
   1   4   6      727.20      799.11     21.29 o 
   2   4   6     2782.79     2832.55     33.83 o 
   3   4   6      623.64      622.68     18.07 o 
   4   4   6     1463.94     1461.04     34.42 o 
   5   4   6       32.26       29.54      3.11 o 
   6   4   6      190.57      193.75      8.40 o 
   7   4   6      147.29      141.91      9.90 o 
   8   4   6       28.27       29.55     15.33 o 
   9   4   6       22.74       45.80     62.72 o 
  10   4   6       20.51       46.26     13.93 o 
 -10   5   6        1.26        9.57     17.68 o 
  -9   5   6        3.64         .73     13.06 o 
  -8   5   6       72.89       68.76      9.43 o 
  -7   5   6      108.47       98.36     21.91 o 
  -6   5   6      203.45      208.17     10.40 o 
  -5   5   6      188.13      174.01      6.31 o 
  -4   5   6      571.59      588.39     16.62 o 
  -3   5   6     1511.81     1575.47     42.79 o 
  -2   5   6      110.10      104.94      4.42 o 
  -1   5   6     1504.66     1634.37     22.02 o 
   0   5   6     1272.77     1208.61     17.52 o 
   1   5   6     1513.06     1608.37     20.37 o 
   2   5   6      113.94      118.10      4.10 o 
   3   5   6     1533.05     1580.48     40.44 o 
   4   5   6      565.00      581.56     14.53 o 
   5   5   6      202.40      198.21      8.10 o 
   6   5   6      198.74      182.88      8.89 o 
   7   5   6      116.52      108.25      9.98 o 
   8   5   6       68.65      100.87     18.42 o 
   9   5   6        2.75       29.07     14.83 o 
  10   5   6        1.11       17.48     46.43 o 
 -10   6   6       76.98      116.92     71.63 o 
  -9   6   6        9.38       64.88     20.74 o 
  -8   6   6      303.45      325.22     33.00 o 
  -7   6   6      277.65      311.83     24.85 o 
  -6   6   6      214.08      194.47     14.60 o 
  -5   6   6      774.70      742.88     30.27 o 
  -4   6   6      101.76       96.20      9.38 o 
  -3   6   6      154.13      152.65      8.38 o 
  -2   6   6      455.81      448.64     14.67 o 
  -1   6   6      769.97      747.99     22.39 o 
   0   6   6        1.19        4.97      3.64 o 
   1   6   6      762.01      735.23     17.64 o 
   2   6   6      465.15      452.19     31.25 o 
   3   6   6      157.02      148.51      5.15 o 
   4   6   6      105.94      105.07      7.32 o 
   5   6   6      777.23      733.13     25.61 o 
   6   6   6      217.31      195.57     10.03 o 
   7   6   6      277.05      307.63     79.84 o 
   8   6   6      302.45      300.37     31.25 o 
   9   6   6        7.96       56.91     21.87 o 
  10   6   6       78.09       78.38     21.31 o 
  -9   7   6       79.04      135.43     29.78 o 
  -8   7   6      403.15      371.59     46.90 o 
  -7   7   6      252.36      256.44     26.44 o 
  -6   7   6      514.69      489.44     29.75 o 
  -5   7   6       36.39       29.90      5.98 o 
  -4   7   6       42.86       42.86      5.57 o 
  -3   7   6       44.90       33.90      5.39 o 
  -2   7   6      167.30      155.56     15.16 o 
  -1   7   6       17.91       16.64      5.80 o 
   0   7   6      904.13      867.80     29.24 o 
   1   7   6       16.62       19.31      2.54 o 
   2   7   6      153.55      145.75      5.99 o 
   3   7   6       48.63       47.34      3.32 o 
   4   7   6       37.38       42.25      8.98 o 
   5   7   6       37.37       35.95      4.03 o 
   6   7   6      503.70      481.23     34.08 o 
   7   7   6      257.53      219.30     35.27 o 
   8   7   6      407.23      400.43     51.52 o 
   9   7   6       78.43      114.42     43.67 o 
  -9   8   6       80.27      127.85     42.04 o 
  -8   8   6      139.82      184.34     28.73 o 
  -7   8   6      266.01      264.47     39.82 o 
  -6   8   6       83.65       84.88     13.89 o 
  -5   8   6      393.26      376.46     28.03 o 
  -4   8   6       56.95       41.42      7.28 o 
  -3   8   6       23.36       25.43      6.76 o 
  -2   8   6      491.86      475.01     27.25 o 
  -1   8   6        6.63       -2.24      8.17 o 
   0   8   6      205.38      194.47     10.61 o 
   1   8   6        7.13       14.33      4.98 o 
   2   8   6      475.29      466.27     17.21 o 
   3   8   6       25.21       31.99      7.09 o 
   4   8   6       59.31       56.48      7.23 o 
   5   8   6      388.44      352.50     25.69 o 
   6   8   6       90.13       79.80     23.53 o 
   7   8   6      265.87      272.06     39.25 o 
   8   8   6      135.29      174.20     29.12 o 
   9   8   6       82.47      171.36    132.08 o 
  -8   9   6       42.88      127.75     43.56 o 
  -7   9   6       42.26       64.20     43.87 o 
  -6   9   6       59.73       40.08     11.83 o 
  -5   9   6       78.64       79.89     13.43 o 
  -4   9   6       73.57       73.58     11.72 o 
  -3   9   6      622.53      593.89     34.83 o 
  -2   9   6      104.35      103.35      9.06 o 
  -1   9   6      658.13      657.72     39.58 o 
   0   9   6     1533.47     1506.07     57.48 o 
   1   9   6      674.79      665.81     23.25 o 
   2   9   6      105.08       90.43      5.04 o 
   3   9   6      627.68      649.77     31.38 o 
   4   9   6       70.13       81.89      8.09 o 
   5   9   6       81.94       91.53     16.80 o 
   6   9   6       56.60       64.19     14.32 o 
   7   9   6       47.36       76.90     33.22 o 
   8   9   6       45.52       63.50     15.10 o 
  -7  10   6      212.39      195.81     36.05 o 
  -6  10   6       57.09       33.71     13.88 o 
  -5  10   6      131.89      114.12     21.21 o 
  -4  10   6       43.41       45.69     10.20 o 
  -3  10   6       19.95       44.97     19.53 o 
  -2  10   6      230.51      197.69     13.89 o 
  -1  10   6       79.08       85.57     12.08 o 
   0  10   6      102.21      124.47     12.47 o 
   1  10   6       79.03       66.24      9.25 o 
   2  10   6      232.31      239.84     16.90 o 
   3  10   6       22.99       42.49     20.51 o 
   4  10   6       46.74       47.13     10.94 o 
   5  10   6      132.77      157.48     23.99 o 
   6  10   6       58.91       47.98     26.35 o 
   7  10   6      216.01      245.18     38.73 o 
  -6  11   6      163.85      198.12     35.61 o 
  -5  11   6       31.81       51.07     20.49 o 
  -4  11   6      317.25      277.88     35.26 o 
  -3  11   6       12.52       11.66     14.87 o 
  -2  11   6      297.94      300.00     27.81 o 
  -1  11   6       38.93       38.05     19.42 o 
   0  11   6        8.57       11.43     10.73 o 
   1  11   6       37.83       55.85     19.21 o 
   2  11   6      284.17      273.88     30.26 o 
   3  11   6       13.12       11.79      6.58 o 
   4  11   6      317.60      294.80     46.81 o 
   5  11   6       32.30       81.84     24.41 o 
   6  11   6      160.81      163.20     26.95 o 
  -5  12   6       42.90       70.04     21.28 o 
  -4  12   6       44.86       66.46     16.62 o 
  -3  12   6       86.50      134.92     41.55 o 
  -2  12   6      172.19      179.25     22.83 o 
  -1  12   6       42.88       55.12     11.57 o 
   0  12   6      126.51      120.32     61.26 o 
   1  12   6       39.72       40.48     11.56 o 
   2  12   6      168.54      171.34     23.81 o 
   3  12   6       83.31       91.24     16.55 o 
   4  12   6       43.89       75.76     41.78 o 
   5  12   6       41.04       45.65     21.15 o 
  -3  13   6       94.45      105.69     26.21 o 
  -2  13   6       15.15       40.59     13.53 o 
  -1  13   6      225.01      257.89     36.32 o 
   0  13   6         .35       27.15     19.01 o 
   1  13   6      235.53      264.64     41.79 o 
   2  13   6       14.97       48.11     19.18 o 
   3  13   6       95.67      115.15     33.59 o 
   1   0   7       10.19       11.16      2.83 o 
   2   0   7      133.08      131.47      4.00 o 
   3   0   7      103.87       96.07      5.37 o 
   4   0   7       65.12       46.34      3.91 o 
   5   0   7       13.72       16.03      5.14 o 
   6   0   7         .47       12.82     21.06 o 
   7   0   7       47.92       48.41     13.64 o 
   8   0   7       11.15       13.93      7.24 o 
   9   0   7         .63       22.47      7.94 o 
  10   0   7      167.91      136.27     20.34 o 
 -10   1   7       60.55       95.59     18.04 o 
  -9   1   7      161.78      153.36     16.88 o 
  -8   1   7       73.53       72.19     16.22 o 
  -7   1   7       16.01       30.53     15.61 o 
  -6   1   7      440.94      413.17     19.54 o 
  -5   1   7      728.97      740.70     26.69 o 
  -4   1   7     2042.67     2017.87     47.62 o 
  -3   1   7      750.41      762.84     11.03 o 
  -2   1   7     3915.81     4042.69     44.63 o 
  -1   1   7      427.79      420.24      6.34 o 
   0   1   7     1151.47     1132.53     14.48 o 
   1   1   7      436.33      437.11     11.31 o 
   2   1   7     3943.97     4073.46     43.54 o 
   3   1   7      722.03      757.37     18.74 o 
   4   1   7     2017.22     1995.99     39.92 o 
   5   1   7      703.60      729.34     45.70 o 
   6   1   7      422.03      396.49     15.71 o 
   7   1   7       12.80       12.44      5.75 o 
   8   1   7       77.11       60.95     17.88 o 
   9   1   7      159.96      149.02     15.14 o 
  10   1   7       63.86       71.29     19.52 o 
 -10   2   7      149.85      120.13     20.48 o 
  -9   2   7       22.11       20.19      8.55 o 
  -8   2   7       67.89       64.20      8.50 o 
  -7   2   7      561.88      563.67     26.39 o 
  -6   2   7       81.33       78.52      6.41 o 
  -5   2   7      162.54      166.38      9.10 o 
  -4   2   7       57.41       44.61      4.90 o 
  -3   2   7      757.61      854.29     24.12 o 
  -2   2   7      148.00      162.01      6.93 o 
  -1   2   7     1511.53     1535.13     21.58 o 
   0   2   7     1554.51     1555.72     17.66 o 
   1   2   7     1508.73     1560.84     17.78 o 
   2   2   7      146.81      164.38      9.67 o 
   3   2   7      751.36      847.61     19.82 o 
   4   2   7       57.64       43.66      4.11 o 
   5   2   7      168.07      167.58      8.14 o 
   6   2   7       81.49       65.63      7.72 o 
   7   2   7      570.91      592.10     27.25 o 
   8   2   7       68.30       67.24      8.41 o 
   9   2   7       21.34       24.38      8.55 o 
  10   2   7      150.81      156.28     25.66 o 
 -10   3   7       30.26       48.19     27.39 o 
  -9   3   7      577.23      555.61     69.43 o 
  -8   3   7       39.82       33.22      6.98 o 
  -7   3   7     1103.22     1087.28     56.35 o 
  -6   3   7       35.93       23.85      6.98 o 
  -5   3   7     1664.75     1753.19     51.18 o 
  -4   3   7     1240.88     1359.70     37.06 o 
  -3   3   7      351.23      340.07      6.93 o 
  -2   3   7     1678.68     1696.35     22.75 o 
  -1   3   7      286.33      291.52      8.11 o 
   0   3   7        7.59        7.26      1.99 o 
   1   3   7      259.28      266.59      7.90 o 
   2   3   7     1701.95     1733.37     20.97 o 
   3   3   7      348.97      341.73      7.26 o 
   4   3   7     1275.86     1377.28     35.64 o 
   5   3   7     1668.88     1720.70     42.50 o 
   6   3   7       40.13       31.85      5.23 o 
   7   3   7     1113.54     1128.47     67.00 o 
   8   3   7       38.30       25.13      6.32 o 
   9   3   7      576.77      528.77     64.71 o 
  10   3   7       30.11       37.38     11.22 o 
 -10   4   7       49.64       46.01     13.53 o 
  -9   4   7      214.75      203.87     35.86 o 
  -8   4   7       65.78       61.25     11.50 o 
  -7   4   7      151.09      123.66     12.72 o 
  -6   4   7      286.36      277.02     11.79 o 
  -5   4   7       93.67       91.42      9.75 o 
  -4   4   7      461.45      487.21     15.72 o 
  -3   4   7      933.03      919.84     26.47 o 
  -2   4   7      699.59      737.28     17.38 o 
  -1   4   7      960.63      968.66     19.73 o 
   0   4   7      200.42      224.63      4.88 o 
   1   4   7      962.86      959.16     18.75 o 
   2   4   7      703.33      738.65     11.65 o 
   3   4   7      935.01      916.75     22.98 o 
   4   4   7      462.14      473.70     13.34 o 
   5   4   7       95.00       94.16      4.82 o 
   6   4   7      281.59      285.87     11.43 o 
   7   4   7      149.23      135.73     11.74 o 
   8   4   7       62.47       63.82      9.75 o 
   9   4   7      212.97      179.49     27.79 o 
  10   4   7       51.95       36.98     42.28 o 
 -10   5   7       25.39       47.64     21.28 o 
  -9   5   7      228.30      208.16     35.94 o 
  -8   5   7      120.57      143.72     20.29 o 
  -7   5   7      144.42      161.11     13.85 o 
  -6   5   7       97.22      111.59     11.65 o 
  -5   5   7      276.32      271.87     12.20 o 
  -4   5   7       82.76       70.66      9.80 o 
  -3   5   7      451.27      440.92     15.90 o 
  -2   5   7     1121.69     1035.62     37.68 o 
  -1   5   7      827.32      802.25     20.72 o 
   0   5   7     1413.88     1445.56     35.74 o 
   1   5   7      806.92      771.44     35.55 o 
   2   5   7     1101.48     1037.96     27.70 o 
   3   5   7      433.43      422.79     15.93 o 
   4   5   7       76.26       62.65      9.67 o 
   5   5   7      266.68      233.86     10.40 o 
   6   5   7      101.69       99.17      8.79 o 
   7   5   7      149.28      154.39     12.79 o 
   8   5   7      118.94      127.80     17.19 o 
   9   5   7      229.19      180.82     30.78 o 
  10   5   7       25.82       20.12     13.02 o 
  -9   6   7        2.44       18.35     18.32 o 
  -8   6   7       10.24       26.11     16.73 o 
  -7   6   7      192.97      209.60     21.80 o 
  -6   6   7      250.69      254.80     18.56 o 
  -5   6   7      130.84      134.37      9.35 o 
  -4   6   7       98.64       90.18      8.04 o 
  -3   6   7       10.83       27.71      5.85 o 
  -2   6   7       57.31       71.16      6.02 o 
  -1   6   7      353.22      345.53     12.04 o 
   0   6   7       22.39       32.03      4.83 o 
   1   6   7      352.74      378.49     11.65 o 
   2   6   7       57.89       66.05      6.64 o 
   3   6   7       10.14       15.14      2.73 o 
   4   6   7      100.06       89.57      7.93 o 
   5   6   7      134.10      132.46      7.60 o 
   6   6   7      248.26      216.79     12.28 o 
   7   6   7      194.01      201.50     21.05 o 
   8   6   7       10.78       42.87     28.17 o 
   9   6   7        2.42       46.62     23.84 o 
  -9   7   7       36.32       57.89     40.44 o 
  -8   7   7       51.87       53.33     34.63 o 
  -7   7   7      198.98      205.36     21.63 o 
  -6   7   7      346.16      315.35     22.79 o 
  -5   7   7      742.68      689.79     38.50 o 
  -4   7   7      504.72      492.28     23.03 o 
  -3   7   7      520.00      524.57     23.02 o 
  -2   7   7      398.13      364.48     15.16 o 
  -1   7   7      112.79      100.66      8.42 o 
   0   7   7      210.23      228.43      9.44 o 
   1   7   7      116.46      114.99      4.99 o 
   2   7   7      407.62      375.44     12.03 o 
   3   7   7      504.51      511.87     21.99 o 
   4   7   7      507.49      494.63     17.97 o 
   5   7   7      740.23      699.31     33.72 o 
   6   7   7      346.51      348.86     21.25 o 
   7   7   7      189.84      205.56     24.59 o 
   8   7   7       52.41      100.18     23.48 o 
   9   7   7       40.77       66.43     71.25 o 
  -8   8   7       12.48       90.16     32.34 o 
  -7   8   7        5.32       22.77     12.38 o 
  -6   8   7      192.67      182.97     18.30 o 
  -5   8   7        8.36       19.49     18.37 o 
  -4   8   7      152.41      137.44     11.24 o 
  -3   8   7       49.57       47.04      8.46 o 
  -2   8   7       59.81       72.20     11.72 o 
  -1   8   7       55.48       82.14     17.63 o 
   0   8   7      445.08      478.98     22.49 o 
   1   8   7       55.85       53.34      7.71 o 
   2   8   7       60.36       61.39      3.99 o 
   3   8   7       48.46       56.67      5.28 o 
   4   8   7      154.23      129.68      9.95 o 
   5   8   7        8.88        7.72      9.18 o 
   6   8   7      191.17      205.27     25.53 o 
   7   8   7        5.13       32.34     38.14 o 
   8   8   7       11.28       17.19     12.91 o 
  -8   9   7      170.43      212.09     51.12 o 
  -7   9   7      105.48       82.16     36.11 o 
  -6   9   7       85.46      142.74     76.38 o 
  -5   9   7       47.54       55.66     17.90 o 
  -4   9   7       23.73       37.56      9.33 o 
  -3   9   7      246.56      282.78     29.98 o 
  -2   9   7      712.82      701.06     46.86 o 
  -1   9   7      296.55      287.16     14.84 o 
   0   9   7     1183.03     1212.48     46.67 o 
   1   9   7      298.48      269.82     14.16 o 
   2   9   7      731.39      736.36     39.06 o 
   3   9   7      244.02      250.12     17.55 o 
   4   9   7       26.18       47.88      8.68 o 
   5   9   7       46.93       50.11      7.74 o 
   6   9   7       90.29      117.85     36.33 o 
   7   9   7      102.76       51.20     14.66 o 
   8   9   7      171.57      193.10     37.35 o 
  -7  10   7        3.53       13.82     15.44 o 
  -6  10   7       59.50       50.60     50.74 o 
  -5  10   7       53.92       35.76      8.76 o 
  -4  10   7       28.05       50.98     13.08 o 
  -3  10   7       44.17       55.13      9.18 o 
  -2  10   7      103.91       92.63     10.83 o 
  -1  10   7       20.49       33.97     10.01 o 
   0  10   7       11.06       18.28      8.58 o 
   1  10   7       20.25       31.06      9.55 o 
   2  10   7      104.61      103.77     11.38 o 
   3  10   7       44.06       58.84     26.79 o 
   4  10   7       27.08       16.35      8.17 o 
   5  10   7       53.25       61.49     12.73 o 
   6  10   7       61.07       56.62     35.35 o 
   7  10   7        3.25        2.49     14.30 o 
  -6  11   7       28.51       28.06     35.96 o 
  -5  11   7      296.02      303.56     44.44 o 
  -4  11   7       10.84       29.12     32.86 o 
  -3  11   7      367.40      371.15     44.67 o 
  -2  11   7       11.35       29.30      8.91 o 
  -1  11   7      467.58      485.87     43.89 o 
   0  11   7       81.34       78.47     11.59 o 
   1  11   7      463.27      516.66     48.93 o 
   2  11   7       11.25       15.12      8.53 o 
   3  11   7      380.70      380.67     56.22 o 
   4  11   7       10.92       87.92     33.50 o 
   5  11   7      293.88      289.31     48.59 o 
   6  11   7       28.36       33.52     20.85 o 
  -5  12   7         .95       23.27     10.76 o 
  -4  12   7       19.36       65.38     31.12 o 
  -3  12   7         .24       45.81     16.54 o 
  -2  12   7       12.11       44.01     17.40 o 
  -1  12   7       24.75       42.63     11.05 o 
   0  12   7       69.03       66.03     33.74 o 
   1  12   7       24.72       38.66     18.63 o 
   2  12   7       12.17       14.23     41.30 o 
   3  12   7         .17        3.54      7.86 o 
   4  12   7       18.72       22.15     16.94 o 
   5  12   7         .94       20.92     18.83 o 
  -3  13   7       51.52       39.88     24.57 o 
  -2  13   7       61.25       94.94     25.70 o 
  -1  13   7       45.75       77.72     35.58 o 
   0  13   7      275.59      334.50     52.25 o 
   1  13   7       45.95       41.86     15.97 o 
   2  13   7       60.92      101.49     28.76 o 
   3  13   7       51.89       60.15     30.05 o 
   0   0   8     1276.70     1262.40     22.42 o 
   1   0   8        1.91         .80      2.15 o 
   2   0   8         .84        5.53      2.37 o 
   3   0   8       10.13       10.71      4.59 o 
   4   0   8      324.00      330.23     10.07 o 
   5   0   8       76.75       75.29      8.59 o 
   6   0   8       24.26       21.00      6.84 o 
   7   0   8         .99         .19      8.09 o 
   8   0   8      125.98      121.15     12.58 o 
   9   0   8       10.94       45.82     20.85 o 
  10   0   8       19.29       31.82     32.21 o 
 -10   1   8       10.95       53.32     19.17 o 
  -9   1   8       46.12       64.58     14.71 o 
  -8   1   8      426.57      376.04     31.56 o 
  -7   1   8      162.97      189.92     14.85 o 
  -6   1   8      400.11      386.66     19.62 o 
  -5   1   8      452.36      413.52     12.80 o 
  -4   1   8      315.50      323.54     11.91 o 
  -3   1   8      723.00      753.07     13.65 o 
  -2   1   8      285.98      258.56     12.99 o 
  -1   1   8      215.11      210.42      7.33 o 
   0   1   8     2582.21     2675.36     36.37 o 
   1   1   8      230.01      226.63      9.86 o 
   2   1   8      298.19      276.17      6.46 o 
   3   1   8      720.73      734.19     11.96 o 
   4   1   8      300.63      312.91     19.53 o 
   5   1   8      458.26      447.40     14.96 o 
   6   1   8      392.21      377.79     16.72 o 
   7   1   8      163.52      165.85     15.26 o 
   8   1   8      426.43      411.93     34.76 o 
   9   1   8       44.56       69.60     36.82 o 
  10   1   8        9.75       18.62     24.00 o 
 -10   2   8       17.83       22.53     18.13 o 
  -9   2   8       68.76       65.78     14.79 o 
  -8   2   8      283.28      255.48     25.93 o 
  -7   2   8      439.53      458.81     30.72 o 
  -6   2   8      137.70      130.06     12.00 o 
  -5   2   8       13.41       18.49      4.41 o 
  -4   2   8      543.24      510.25     13.28 o 
  -3   2   8        3.19        4.93      6.15 o 
  -2   2   8      686.08      645.86     13.45 o 
  -1   2   8      718.03      711.78     11.21 o 
   0   2   8      377.61      399.42      6.75 o 
   1   2   8      716.56      712.89      9.78 o 
   2   2   8      683.31      666.08     10.45 o 
   3   2   8        2.72        6.03      2.82 o 
   4   2   8      552.10      530.64     17.73 o 
   5   2   8       14.83       21.05     10.08 o 
   6   2   8      142.02      161.16     10.10 o 
   7   2   8      437.34      424.17     25.31 o 
   8   2   8      284.03      268.11     24.05 o 
   9   2   8       68.04       71.44     13.97 o 
  10   2   8       17.93       27.34     17.61 o 
 -10   3   8       34.66       27.13     13.43 o 
  -9   3   8       38.04       43.40     13.74 o 
  -8   3   8       36.23       50.63     14.83 o 
  -7   3   8      135.64      130.43     10.59 o 
  -6   3   8       55.84       71.29      7.81 o 
  -5   3   8      921.81      896.38     30.42 o 
  -4   3   8      453.98      473.14     12.95 o 
  -3   3   8      381.28      367.52     11.81 o 
  -2   3   8      675.82      650.98     25.74 o 
  -1   3   8       96.02      104.37      3.56 o 
   0   3   8      761.97      715.81     12.60 o 
   1   3   8       87.95       89.13      3.15 o 
   2   3   8      661.61      674.23     12.60 o 
   3   3   8      369.63      363.71     12.30 o 
   4   3   8      455.29      479.36     17.86 o 
   5   3   8      939.93      950.10     30.91 o 
   6   3   8       61.37       59.08      4.88 o 
   7   3   8      136.56      141.74     13.06 o 
   8   3   8       32.47       33.76      5.95 o 
   9   3   8       40.02       52.85     16.41 o 
  10   3   8       34.29       44.86     30.44 o 
 -10   4   8       20.75       35.98     21.82 o 
  -9   4   8       36.80       43.56     20.36 o 
  -8   4   8       85.06       96.10     15.96 o 
  -7   4   8       91.02       99.95     12.04 o 
  -6   4   8      588.01      570.95     24.08 o 
  -5   4   8      169.33      168.75     18.09 o 
  -4   4   8      351.98      350.85     13.38 o 
  -3   4   8       31.49       21.63      5.86 o 
  -2   4   8      494.67      484.89     15.22 o 
  -1   4   8      338.35      337.70      9.26 o 
   0   4   8     1261.35     1161.17     31.29 o 
   1   4   8      342.18      338.23      9.02 o 
   2   4   8      507.03      466.95     13.14 o 
   3   4   8       33.15       27.19      3.27 o 
   4   4   8      355.56      335.41     10.21 o 
   5   4   8      164.62      169.90      8.55 o 
   6   4   8      595.06      583.88     22.51 o 
   7   4   8       87.19       77.10      8.22 o 
   8   4   8       90.91      103.85     14.93 o 
   9   4   8       36.57       37.45     14.09 o 
  10   4   8       20.53       60.62     35.18 o 
  -9   5   8      142.82      171.27     33.88 o 
  -8   5   8        4.53       30.02     42.68 o 
  -7   5   8       83.63      101.18     14.62 o 
  -6   5   8        8.18       12.10     13.41 o 
  -5   5   8       33.62       24.35      5.47 o 
  -4   5   8       44.17       45.82      7.61 o 
  -3   5   8      386.78      391.35     15.42 o 
  -2   5   8       65.77       53.17      5.11 o 
  -1   5   8      877.09      872.94     24.21 o 
   0   5   8      661.96      590.28     16.44 o 
   1   5   8      874.08      893.09     23.32 o 
   2   5   8       63.43       54.47      7.13 o 
   3   5   8      409.29      399.18     12.44 o 
   4   5   8       41.83       30.46      4.23 o 
   5   5   8       39.55       33.35      5.62 o 
   6   5   8        9.56       18.50      4.83 o 
   7   5   8       85.59       69.92      7.94 o 
   8   5   8        5.36        3.38     19.28 o 
   9   5   8      137.54      119.28     22.66 o 
  -9   6   8       39.04      128.80     41.70 o 
  -8   6   8       15.29        8.03     15.65 o 
  -7   6   8      142.79      153.44     85.67 o 
  -6   6   8       31.42       36.02     14.71 o 
  -5   6   8       54.62       40.55      9.40 o 
  -4   6   8      176.08      158.55     11.12 o 
  -3   6   8      886.65      830.89     33.96 o 
  -2   6   8      117.39      128.21      8.22 o 
  -1   6   8      524.89      478.33     23.14 o 
   0   6   8       39.08       46.13      4.72 o 
   1   6   8      526.96      480.32     12.69 o 
   2   6   8      116.41      114.83      8.84 o 
   3   6   8      885.39      841.61     32.89 o 
   4   6   8      173.11      155.57     19.93 o 
   5   6   8       49.00       37.22      4.30 o 
   6   6   8       30.51       29.16      5.77 o 
   7   6   8      138.30      166.95     26.03 o 
   8   6   8       15.16       21.35     14.21 o 
   9   6   8       37.78       67.36     27.71 o 
  -9   7   8        2.59       40.80     19.18 o 
  -8   7   8       97.73      102.21     24.12 o 
  -7   7   8       40.28       45.09     15.84 o 
  -6   7   8      220.29      231.86     25.92 o 
  -5   7   8        8.17       29.88     22.35 o 
  -4   7   8      402.55      363.00     18.61 o 
  -3   7   8      352.41      372.49     27.84 o 
  -2   7   8      740.14      740.80     38.91 o 
  -1   7   8      360.33      340.72     34.84 o 
   0   7   8         .48        6.98      8.02 o 
   1   7   8      367.36      371.13     17.47 o 
   2   7   8      707.84      707.13     26.60 o 
   3   7   8      360.13      352.86     16.16 o 
   4   7   8      394.08      360.63     15.80 o 
   5   7   8        7.38       14.57      4.65 o 
   6   7   8      224.37      228.02     24.28 o 
   7   7   8       38.33       32.70     49.39 o 
   8   7   8       96.87      114.10     33.96 o 
   9   7   8        3.06      -10.68     14.75 o 
  -8   8   8       70.79       69.05     19.00 o 
  -7   8   8       51.82       85.70     46.30 o 
  -6   8   8      363.51      336.60     33.30 o 
  -5   8   8      215.34      255.49     28.89 o 
  -4   8   8      163.83      146.66     23.32 o 
  -3   8   8      177.76      160.91     12.08 o 
  -2   8   8      141.72      127.70      9.73 o 
  -1   8   8      193.50      196.90     15.66 o 
   0   8   8         .14       14.41     20.04 o 
   1   8   8      194.23      175.78      7.54 o 
   2   8   8      143.63      139.94      8.14 o 
   3   8   8      173.39      159.79     10.91 o 
   4   8   8      168.03      173.00     12.52 o 
   5   8   8      212.67      204.26     23.51 o 
   6   8   8      366.12      338.54     52.23 o 
   7   8   8       53.69       63.30     19.34 o 
   8   8   8       72.12       79.70     22.90 o 
  -7   9   8      143.49      151.19     24.32 o 
  -6   9   8      110.40       79.67     16.56 o 
  -5   9   8      182.26      181.27     25.05 o 
  -4   9   8      123.86      138.78     18.60 o 
  -3   9   8      409.85      442.49     28.94 o 
  -2   9   8        4.83        3.23      7.53 o 
  -1   9   8      379.11      373.92     23.02 o 
   0   9   8        2.01        5.03     21.60 o 
   1   9   8      385.05      427.54     36.62 o 
   2   9   8        4.90       14.66      7.16 o 
   3   9   8      418.55      436.84     26.60 o 
   4   9   8      124.90      108.02     12.57 o 
   5   9   8      182.19      188.22     19.30 o 
   6   9   8      109.61      133.73     35.82 o 
   7   9   8      149.16      140.59     24.66 o 
  -7  10   8       43.16      102.95     31.12 o 
  -6  10   8        8.37       46.78     28.57 o 
  -5  10   8      201.60      208.85     56.50 o 
  -4  10   8       24.83       19.71      9.47 o 
  -3  10   8      373.58      328.98     29.19 o 
  -2  10   8       57.75       63.22     15.38 o 
  -1  10   8       16.75       12.75      8.27 o 
   0  10   8      189.98      196.60     19.46 o 
   1  10   8       17.23        7.56      9.75 o 
   2  10   8       57.36       72.71     15.39 o 
   3  10   8      367.88      365.65     34.85 o 
   4  10   8       26.93       44.49     14.30 o 
   5  10   8      196.15      144.97     28.13 o 
   6  10   8        9.56       15.38     12.63 o 
   7  10   8       40.39       55.80     19.75 o 
  -5  11   8       10.36       36.49     16.91 o 
  -4  11   8      157.05      197.09     30.85 o 
  -3  11   8        5.27       12.21     10.95 o 
  -2  11   8      301.76      286.39     35.21 o 
  -1  11   8       75.06       68.72     12.21 o 
   0  11   8      256.51      239.88     32.31 o 
   1  11   8       74.11       68.38     14.14 o 
   2  11   8      292.63      270.26     42.71 o 
   3  11   8        4.99        8.51     16.49 o 
   4  11   8      153.77      164.95     37.18 o 
   5  11   8       10.79       14.43     50.34 o 
  -4  12   8       10.78       39.00     17.28 o 
  -3  12   8      101.39      156.51     24.83 o 
  -2  12   8        1.09       24.57     22.11 o 
  -1  12   8       27.28       46.03     23.44 o 
   0  12   8      150.54      162.10     53.83 o 
   1  12   8       28.46       24.11     10.77 o 
   2  12   8        1.19        2.85     11.63 o 
   3  12   8      102.28      132.84     28.60 o 
   4  12   8       12.40        8.91     22.72 o 
  -2  13   8       67.07       68.60     55.40 o 
  -1  13   8      255.38      251.67     47.27 o 
   0  13   8       16.46       14.75     16.57 o 
   1  13   8      257.89      278.64     51.07 o 
   2  13   8       67.34       97.40    118.97 o 
   1   0   9     1747.91     1624.66     22.34 o 
   2   0   9        4.70       11.36      3.22 o 
   3   0   9      746.20      726.87     21.31 o 
   4   0   9      164.18      156.16     10.48 o 
   5   0   9      314.75      303.30     14.63 o 
   6   0   9      215.31      207.34     14.55 o 
   7   0   9       47.74       36.89      6.91 o 
   8   0   9       36.71       38.88      7.67 o 
   9   0   9      150.46      169.50     23.59 o 
  10   0   9       21.08       26.81     11.76 o 
 -10   1   9        6.56       47.86     19.73 o 
  -9   1   9        2.69       12.10     14.69 o 
  -8   1   9      111.69       94.81     11.35 o 
  -7   1   9       69.34       78.24     12.95 o 
  -6   1   9      428.50      453.34     22.51 o 
  -5   1   9       82.05       89.52      9.86 o 
  -4   1   9      281.31      269.92     11.04 o 
  -3   1   9      119.48       97.54      5.17 o 
  -2   1   9        7.59       10.22      4.49 o 
  -1   1   9       46.98       46.80      3.12 o 
   0   1   9         .02        1.89      2.97 o 
   1   1   9       46.68       39.79      5.24 o 
   2   1   9        6.52       13.78      6.05 o 
   3   1   9      116.64       98.79     18.84 o 
   4   1   9      275.97      274.91     10.03 o 
   5   1   9       79.01       76.78      6.62 o 
   6   1   9      424.68      416.49     17.80 o 
   7   1   9       71.48       63.99     11.39 o 
   8   1   9      114.44      108.77     12.53 o 
   9   1   9        2.97        1.64     11.07 o 
  10   1   9        6.27       10.58     18.12 o 
 -10   2   9       99.20      123.79     46.72 o 
  -9   2   9       82.16       82.85     19.33 o 
  -8   2   9       66.24       85.35     13.12 o 
  -7   2   9       57.38       57.01      9.21 o 
  -6   2   9      171.79      179.44     13.75 o 
  -5   2   9       56.62       42.36      4.02 o 
  -4   2   9      233.14      222.34     12.40 o 
  -3   2   9      139.56      138.22      6.29 o 
  -2   2   9     1963.39     1845.49     43.11 o 
  -1   2   9      309.77      312.92     10.74 o 
   0   2   9      395.32      352.80      7.78 o 
   1   2   9      312.57      306.60     12.99 o 
   2   2   9     1974.92     1907.90     46.80 o 
   3   2   9      142.23      136.43      5.75 o 
   4   2   9      250.69      223.72     31.54 o 
   5   2   9       57.98       55.53      4.64 o 
   6   2   9      178.36      192.82      8.13 o 
   7   2   9       55.23       75.25     10.29 o 
   8   2   9       64.51       83.12     11.89 o 
   9   2   9       80.05       82.89     14.28 o 
  10   2   9       97.93       86.50     28.89 o 
 -10   3   9       14.34       29.73     14.69 o 
  -9   3   9       20.54       22.82     14.56 o 
  -8   3   9      114.70      100.61     17.51 o 
  -7   3   9       46.66       71.15     17.89 o 
  -6   3   9      212.17      222.04     14.07 o 
  -5   3   9      230.87      235.21     13.03 o 
  -4   3   9      229.66      213.11      7.37 o 
  -3   3   9        5.16        8.50      4.20 o 
  -2   3   9       44.55       41.75      5.96 o 
  -1   3   9      585.52      601.82     18.08 o 
   0   3   9      255.56      240.85      7.50 o 
   1   3   9      591.83      614.65     14.66 o 
   2   3   9       43.18       35.46      3.10 o 
   3   3   9        5.22       18.27      6.25 o 
   4   3   9      233.67      219.20     10.45 o 
   5   3   9      225.95      210.75     11.23 o 
   6   3   9      208.89      223.84     15.53 o 
   7   3   9       45.07       48.04      7.55 o 
   8   3   9      110.88      113.30     13.11 o 
   9   3   9       21.27       14.13     14.37 o 
  10   3   9       15.32       51.32     24.68 o 
  -9   4   9      112.88      134.40     34.55 o 
  -8   4   9       37.43       51.49     24.57 o 
  -7   4   9      359.94      324.49     30.23 o 
  -6   4   9       24.67       22.04      7.20 o 
  -5   4   9     2616.26     2596.49    104.29 o 
  -4   4   9       57.30       57.09      9.47 o 
  -3   4   9      491.49      518.14     20.18 o 
  -2   4   9      137.15      129.72     10.16 o 
  -1   4   9      154.79      147.50      5.04 o 
   0   4   9      198.98      200.91      6.53 o 
   1   4   9      176.04      170.21     18.34 o 
   2   4   9      136.16      125.95      5.54 o 
   3   4   9      500.09      496.45     32.23 o 
   4   4   9       59.22       56.84     10.35 o 
   5   4   9     2605.76     2591.33     87.40 o 
   6   4   9       26.16       17.08      5.88 o 
   7   4   9      351.68      317.92     25.19 o 
   8   4   9       37.98       52.50     12.55 o 
   9   4   9      113.08       58.88     20.97 o 
  -9   5   9       43.35       99.99     30.74 o 
  -8   5   9        7.35       71.20     27.60 o 
  -7   5   9      126.39      152.12     31.23 o 
  -6   5   9       96.43       84.46     29.48 o 
  -5   5   9      257.15      236.07     14.87 o 
  -4   5   9      261.33      254.11     18.88 o 
  -3   5   9      115.74      113.20     10.73 o 
  -2   5   9       57.62       47.96      9.01 o 
  -1   5   9      106.22      109.68      5.98 o 
   0   5   9       81.08       75.27     13.13 o 
   1   5   9      104.56      108.09     10.35 o 
   2   5   9       55.22       46.70      6.64 o 
   3   5   9      112.83      101.16      6.71 o 
   4   5   9      263.98      254.83     12.24 o 
   5   5   9      253.55      242.77     15.14 o 
   6   5   9       99.14      110.88     14.65 o 
   7   5   9      128.69      125.23     12.43 o 
   8   5   9        7.94       23.59     21.99 o 
   9   5   9       43.33       39.71     14.18 o 
  -9   6   9       23.61       25.72     31.09 o 
  -8   6   9      236.90      262.52     43.93 o 
  -7   6   9      113.26      126.33     33.12 o 
  -6   6   9       31.22       20.52     15.10 o 
  -5   6   9      111.91      101.31     15.99 o 
  -4   6   9      528.52      544.50     27.74 o 
  -3   6   9       79.96      115.36     14.08 o 
  -2   6   9      850.60      814.94     37.71 o 
  -1   6   9      774.17      797.74     37.30 o 
   0   6   9       73.86       73.13      5.34 o 
   1   6   9      775.36      788.32     38.47 o 
   2   6   9      852.37      789.99     34.60 o 
   3   6   9       77.30       78.38      6.15 o 
   4   6   9      539.20      524.17     20.55 o 
   5   6   9      108.19      101.62      9.17 o 
   6   6   9       37.52       32.59      6.28 o 
   7   6   9      112.43      110.81     20.38 o 
   8   6   9      238.64      302.82     55.19 o 
   9   6   9       24.53       40.59     18.15 o 
  -8   7   9         .52       17.57     17.89 o 
  -7   7   9        6.01       22.34     15.65 o 
  -6   7   9       56.96       61.66     15.49 o 
  -5   7   9       69.26       57.70     11.23 o 
  -4   7   9      117.65      127.37    104.17 o 
  -3   7   9      251.73      236.04     16.58 o 
  -2   7   9       93.39      100.43     10.11 o 
  -1   7   9      407.05      411.69     27.51 o 
   0   7   9        2.92       17.68     10.32 o 
   1   7   9      409.07      411.04     16.36 o 
   2   7   9       94.61      105.18     24.32 o 
   3   7   9      246.83      240.04     12.42 o 
   4   7   9      118.34      108.55     44.14 o 
   5   7   9       71.55       56.58      7.72 o 
   6   7   9       58.03       49.64     10.35 o 
   7   7   9        5.54       36.04     31.12 o 
   8   7   9         .43       47.09     31.04 o 
  -8   8   9         .28       40.90     47.93 o 
  -7   8   9       25.08       55.87     17.13 o 
  -6   8   9       15.62       28.77     10.68 o 
  -5   8   9      175.09      243.26     36.44 o 
  -4   8   9      135.18      129.36     19.78 o 
  -3   8   9       97.52       90.75     11.46 o 
  -2   8   9      595.28      619.74     39.07 o 
  -1   8   9      837.72      826.37     50.72 o 
   0   8   9      739.29      702.09     33.97 o 
   1   8   9      830.57      791.81     36.60 o 
   2   8   9      599.35      581.67     31.33 o 
   3   8   9       86.38       84.11     18.16 o 
   4   8   9      139.48      128.79     11.57 o 
   5   8   9      166.06      235.29     30.02 o 
   6   8   9       14.55       21.27     18.09 o 
   7   8   9       23.11       27.23     48.04 o 
   8   8   9         .43        2.88     30.11 o 
  -7   9   9        2.16        1.13     18.60 o 
  -6   9   9      157.84      123.77     43.70 o 
  -5   9   9        3.97       43.33     17.85 o 
  -4   9   9       62.42       60.78     14.16 o 
  -3   9   9       34.13       58.38     24.67 o 
  -2   9   9      384.68      330.07     24.44 o 
  -1   9   9       91.64       70.90     10.81 o 
   0   9   9      169.15      168.55     15.08 o 
   1   9   9       91.64       91.93     14.89 o 
   2   9   9      392.06      376.00     29.92 o 
   3   9   9       34.90       34.25     12.21 o 
   4   9   9       61.66       92.04     17.77 o 
   5   9   9        4.50       10.22      8.23 o 
   6   9   9      155.27      146.33     79.30 o 
   7   9   9        2.00       35.18     24.36 o 
  -6  10   9       82.24      113.28     26.97 o 
  -5  10   9      141.00      136.90     30.24 o 
  -4  10   9       68.38       70.93     18.60 o 
  -3  10   9       48.42       75.56     14.44 o 
  -2  10   9      586.27      587.99     54.65 o 
  -1  10   9        8.67       19.28     20.97 o 
   0  10   9       69.74      102.88     43.70 o 
   1  10   9        7.82       38.44     38.30 o 
   2  10   9      590.92      516.49     76.45 o 
   3  10   9       45.42       55.69     17.13 o 
   4  10   9       72.69       82.32     16.51 o 
   5  10   9      141.38      112.20     32.05 o 
   6  10   9       84.85      146.12     52.24 o 
  -5  11   9       18.90       25.97     22.58 o 
  -4  11   9       33.45       61.99     18.85 o 
  -3  11   9       39.81       73.35     18.78 o 
  -2  11   9       98.20       97.87     19.30 o 
  -1  11   9       63.64       57.66     14.28 o 
   0  11   9        1.90        8.50     13.31 o 
   1  11   9       63.02      104.46     25.29 o 
   2  11   9       97.71       69.12     14.96 o 
   3  11   9       41.26       74.24     20.06 o 
   4  11   9       33.13       47.60     22.84 o 
   5  11   9       19.36       48.82     29.63 o 
  -3  12   9      107.19      117.04     27.74 o 
  -2  12   9        4.14       34.77     19.87 o 
  -1  12   9      124.66       94.35     21.33 o 
   0  12   9      115.09      116.88     24.51 o 
   1  12   9      125.07      103.66     20.01 o 
   2  12   9        4.81       12.91     15.77 o 
   3  12   9      105.22       95.10     32.47 o 
   0   0  10      347.63      334.94     15.44 o 
   1   0  10      162.77      173.28     15.23 o 
   2   0  10        7.52        9.41      3.73 o 
   3   0  10      316.51      329.47     19.43 o 
   4   0  10     1133.80     1124.22     29.19 o 
   5   0  10      889.30      905.74     32.42 o 
   6   0  10      730.08      736.06     35.72 o 
   7   0  10      109.91       94.75     10.57 o 
   8   0  10      451.66      467.56     43.88 o 
   9   0  10        2.89       38.77     17.21 o 
  10   0  10        3.97       50.49     21.43 o 
  -9   1  10       73.25       70.25     22.30 o 
  -8   1  10      163.45      163.46     21.23 o 
  -7   1  10      337.81      322.84     30.33 o 
  -6   1  10      215.93      230.14     16.89 o 
  -5   1  10      516.76      484.54     21.11 o 
  -4   1  10      230.87      242.26     12.69 o 
  -3   1  10       74.82       59.35      9.37 o 
  -2   1  10       46.14       38.86      4.96 o 
  -1   1  10       17.52       19.36      7.81 o 
   0   1  10       11.24       10.86      3.66 o 
   1   1  10       15.73       12.70      3.17 o 
   2   1  10       43.32       43.07      8.01 o 
   3   1  10       76.17       64.78     11.43 o 
   4   1  10      237.80      224.13     36.38 o 
   5   1  10      510.30      484.76     18.47 o 
   6   1  10      222.51      227.02     13.86 o 
   7   1  10      333.99      328.00     22.78 o 
   8   1  10      165.37      164.68     31.35 o 
   9   1  10       75.03       74.31     16.09 o 
  -9   2  10       85.49       96.90     17.09 o 
  -8   2  10        2.47       36.51     33.65 o 
  -7   2  10       67.29       75.45     11.28 o 
  -6   2  10      560.91      511.38     31.94 o 
  -5   2  10       64.65       63.35     23.51 o 
  -4   2  10      166.82      170.00     11.76 o 
  -3   2  10      594.70      590.15     17.74 o 
  -2   2  10      585.74      598.82     18.15 o 
  -1   2  10     1126.47     1121.53     31.00 o 
   0   2  10      141.12      132.02      5.27 o 
   1   2  10     1123.26     1124.20     27.37 o 
   2   2  10      584.36      602.82     18.65 o 
   3   2  10      590.67      581.74     21.39 o 
   4   2  10      168.23      169.45     11.91 o 
   5   2  10       55.10       61.01      6.64 o 
   6   2  10      563.66      547.38     29.06 o 
   7   2  10       62.25       75.77     10.82 o 
   8   2  10        2.34       37.76     12.42 o 
   9   2  10       88.69       78.41     21.51 o 
  -9   3  10       34.22       32.04     17.64 o 
  -8   3  10       47.24       45.57     14.79 o 
  -7   3  10      121.90      154.58     21.27 o 
  -6   3  10      186.39      161.95     11.87 o 
  -5   3  10      882.98      852.89     31.97 o 
  -4   3  10       93.10       83.75      5.91 o 
  -3   3  10      195.25      185.53      7.08 o 
  -2   3  10      522.35      514.62     14.50 o 
  -1   3  10      163.54      135.26      8.89 o 
   0   3  10      709.87      703.61     18.62 o 
   1   3  10      159.33      134.44      6.98 o 
   2   3  10      522.72      503.65     16.42 o 
   3   3  10      189.95      180.58     11.72 o 
   4   3  10       90.25       86.09     13.67 o 
   5   3  10      872.56      865.44     31.63 o 
   6   3  10      188.15      179.70     12.57 o 
   7   3  10      125.40      119.63     12.85 o 
   8   3  10       49.83       48.31     16.01 o 
   9   3  10       35.92       30.37     21.83 o 
  -9   4  10       13.55       43.33     62.18 o 
  -8   4  10       83.59      121.74     25.95 o 
  -7   4  10       42.48       57.59     17.68 o 
  -6   4  10      605.52      613.43     45.61 o 
  -5   4  10       85.76       96.14     18.16 o 
  -4   4  10      305.76      300.62     18.97 o 
  -3   4  10       44.28       60.26     10.45 o 
  -2   4  10      327.05      320.31     13.36 o 
  -1   4  10      213.08      224.23     13.48 o 
   0   4  10     1152.21     1116.89     29.49 o 
   1   4  10      208.53      225.31      8.63 o 
   2   4  10      312.01      312.57     11.46 o 
   3   4  10       42.16       38.66      4.55 o 
   4   4  10      292.49      292.55     12.97 o 
   5   4  10       85.16       80.95      6.57 o 
   6   4  10      605.61      597.85     34.22 o 
   7   4  10       41.71       34.85      6.82 o 
   8   4  10       82.49       82.48     20.08 o 
   9   4  10       13.60        7.83     15.90 o 
  -9   5  10       72.19       63.72     17.12 o 
  -8   5  10      114.65      202.94     50.39 o 
  -7   5  10       12.52       23.21     33.44 o 
  -6   5  10       96.76       90.31     12.82 o 
  -5   5  10       38.21       42.39      9.03 o 
  -4   5  10       63.13       75.22     17.25 o 
  -3   5  10       53.73       46.10      8.76 o 
  -2   5  10      195.68      193.55     11.61 o 
  -1   5  10       39.68       46.17      7.72 o 
   0   5  10       75.47       70.57      5.70 o 
   1   5  10       42.74       44.68      3.81 o 
   2   5  10      198.49      175.81     23.83 o 
   3   5  10       51.71       57.51      6.29 o 
   4   5  10       63.47       57.25      6.65 o 
   5   5  10       41.08       41.64     10.24 o 
   6   5  10       94.21       72.59      9.19 o 
   7   5  10       12.44       33.68      7.87 o 
   8   5  10      113.39      107.61     20.75 o 
   9   5  10       73.84       86.72     26.58 o 
  -8   6  10        1.97       -2.35     15.85 o 
  -7   6  10       76.04       51.57     31.38 o 
  -6   6  10       22.48       41.57     11.55 o 
  -5   6  10       24.85       35.48      8.66 o 
  -4   6  10      321.81      316.73     22.44 o 
  -3   6  10      856.54      881.26     44.42 o 
  -2   6  10      493.90      470.84     30.66 o 
  -1   6  10      749.64      727.25     30.06 o 
   0   6  10      120.68      107.58     10.06 o 
   1   6  10      751.40      730.60     31.88 o 
   2   6  10      504.49      493.95     34.67 o 
   3   6  10      862.39      851.57     35.97 o 
   4   6  10      323.97      292.20     17.55 o 
   5   6  10       22.02       34.39      8.20 o 
   6   6  10       23.55       31.22     11.72 o 
   7   6  10       74.29       77.03     20.98 o 
   8   6  10        1.71       15.52     20.30 o 
  -8   7  10        7.43       47.16     23.87 o 
  -7   7  10       15.93       35.00     21.25 o 
  -6   7  10       25.77       79.93     19.36 o 
  -5   7  10        4.59       15.31      8.51 o 
  -4   7  10       59.14       50.52      9.62 o 
  -3   7  10      264.98      283.67    122.20 o 
  -2   7  10      149.87      134.15     11.70 o 
  -1   7  10      429.31      412.34     24.29 o 
   0   7  10      212.73      199.95     12.02 o 
   1   7  10      428.67      399.38     16.91 o 
   2   7  10      154.41      150.59     11.91 o 
   3   7  10      262.51      290.74     25.39 o 
   4   7  10       62.52       51.95      6.75 o 
   5   7  10        4.19       18.12     15.72 o 
   6   7  10       27.31       18.21     16.11 o 
   7   7  10       17.61       80.16     39.41 o 
   8   7  10        7.86       16.91     20.97 o 
  -7   8  10        9.26       40.02     26.45 o 
  -6   8  10      328.33      352.28     51.21 o 
  -5   8  10       31.75       54.78     15.67 o 
  -4   8  10      370.50      311.85     30.70 o 
  -3   8  10      107.49      110.39     15.27 o 
  -2   8  10       79.96       88.27     21.28 o 
  -1   8  10       79.74       77.12     21.85 o 
   0   8  10      140.65      145.37     13.40 o 
   1   8  10       77.38       64.59      9.93 o 
   2   8  10       70.95       58.64      8.32 o 
   3   8  10      112.37      150.99     17.30 o 
   4   8  10      376.15      336.73     33.22 o 
   5   8  10       33.68       49.80     15.04 o 
   6   8  10      337.25      336.79     68.43 o 
   7   8  10        8.27        8.81     20.26 o 
  -6   9  10        6.13       28.66     16.92 o 
  -5   9  10      106.04      127.63     24.61 o 
  -4   9  10       12.19       26.13     11.70 o 
  -3   9  10      129.26      137.96     18.27 o 
  -2   9  10        8.00       42.55     16.92 o 
  -1   9  10        8.92       14.64     53.80 o 
   0   9  10         .27       14.25     11.11 o 
   1   9  10        9.91       22.26     10.04 o 
   2   9  10        8.61       37.65     15.43 o 
   3   9  10      127.29       83.83     11.26 o 
   4   9  10       13.34        9.66     10.64 o 
   5   9  10      103.87      151.10     33.98 o 
   6   9  10        5.54       18.83     10.64 o 
  -5  10  10       70.04      127.39     22.99 o 
  -4  10  10       56.60       92.98     20.84 o 
  -3  10  10      166.46      183.92     27.19 o 
  -2  10  10       60.43       63.84     22.27 o 
  -1  10  10      116.84      103.79     21.63 o 
   0  10  10       49.49       58.23     12.09 o 
   1  10  10      111.41      123.19     21.08 o 
   2  10  10       59.75       46.52     12.82 o 
   3  10  10      163.45      177.40     26.22 o 
   4  10  10       53.25       79.19     78.90 o 
   5  10  10       72.26      119.42     31.33 o 
  -4  11  10       41.34       51.74     45.20 o 
  -3  11  10        8.68       60.28     24.43 o 
  -2  11  10      105.45       91.86     24.34 o 
  -1  11  10       45.71       74.33     55.67 o 
   0  11  10      120.33      172.04     70.21 o 
   1  11  10       46.56       41.03     31.79 o 
   2  11  10      106.24      121.51     25.50 o 
   3  11  10        8.06       44.48     30.26 o 
   4  11  10       40.80       69.24     23.35 o 
  -2  12  10       33.73       36.94     17.35 o 
  -1  12  10      208.76      252.51     60.73 o 
   0  12  10      137.76      152.69     43.00 o 
   1  12  10      206.98      233.88     47.79 o 
   2  12  10       36.67       82.29     36.06 o 
   1   0  11      614.92      617.32     16.40 o 
   2   0  11       98.32       96.79      5.84 o 
   3   0  11      156.05      166.58     14.01 o 
   4   0  11       50.41       58.53     17.97 o 
   5   0  11      140.53      131.48      7.39 o 
   6   0  11       11.48       12.17      4.49 o 
   7   0  11       71.68       82.62     12.50 o 
   8   0  11        6.22       61.60     18.19 o 
   9   0  11        2.26       38.68     22.14 o 
  -9   1  11       46.67       59.90     38.98 o 
  -8   1  11       14.82       21.48     13.80 o 
  -7   1  11      169.42      174.30     43.59 o 
  -6   1  11      473.57      474.71     25.78 o 
  -5   1  11      141.86      140.90      7.87 o 
  -4   1  11      326.26      309.78     18.94 o 
  -3   1  11      693.41      691.67     27.35 o 
  -2   1  11      293.35      261.01      9.69 o 
  -1   1  11      277.90      226.43      7.61 o 
   0   1  11       71.40       53.66      4.00 o 
   1   1  11      272.18      253.57      9.28 o 
   2   1  11      280.70      250.56      9.96 o 
   3   1  11      700.71      707.43     25.70 o 
   4   1  11      332.41      310.37     14.87 o 
   5   1  11      150.57      154.26     10.27 o 
   6   1  11      477.41      463.11     25.12 o 
   7   1  11      166.13      149.89     14.01 o 
   8   1  11       12.60       29.64     14.50 o 
   9   1  11       45.00       33.09     15.96 o 
  -9   2  11       21.77       36.34     19.71 o 
  -8   2  11      100.16      116.70    105.32 o 
  -7   2  11       55.26       67.06     23.14 o 
  -6   2  11       86.47       99.93      8.80 o 
  -5   2  11       74.23       53.37      6.33 o 
  -4   2  11       73.28       57.00      5.36 o 
  -3   2  11      345.75      345.34     13.54 o 
  -2   2  11       95.00       97.70      5.99 o 
  -1   2  11      156.17      145.27      8.50 o 
   0   2  11         .17       13.16      4.83 o 
   1   2  11      157.71      139.65      6.37 o 
   2   2  11       93.32       93.70     21.97 o 
   3   2  11      347.52      351.45     20.43 o 
   4   2  11       78.90       79.10     11.03 o 
   5   2  11       76.08       69.43     10.16 o 
   6   2  11       89.51       71.45     13.38 o 
   7   2  11       53.45       49.42     10.83 o 
   8   2  11      100.53       92.19     17.42 o 
   9   2  11       20.54       46.28     17.32 o 
  -9   3  11      209.06      202.30     44.62 o 
  -8   3  11       76.01      129.51     30.74 o 
  -7   3  11      180.49      190.90     25.41 o 
  -6   3  11       10.26       19.21     22.10 o 
  -5   3  11      202.71      197.90     14.78 o 
  -4   3  11      215.53      190.42     10.24 o 
  -3   3  11      370.53      352.55     13.79 o 
  -2   3  11      334.72      292.84     12.85 o 
  -1   3  11      411.57      392.03     14.60 o 
   0   3  11      236.30      234.57      9.14 o 
   1   3  11      425.80      404.11     20.27 o 
   2   3  11      327.14      271.32     15.23 o 
   3   3  11      370.91      388.71     29.48 o 
   4   3  11      204.84      186.05     14.75 o 
   5   3  11      200.56      190.89     11.49 o 
   6   3  11        8.38       15.80      6.79 o 
   7   3  11      179.94      193.11     17.11 o 
   8   3  11       74.18      121.56     19.95 o 
   9   3  11      209.19      231.18     48.09 o 
  -9   4  11       32.05       36.44     16.29 o 
  -8   4  11       32.00       25.94    151.86 o 
  -7   4  11       30.59       54.68     37.60 o 
  -6   4  11       99.59       95.96     13.69 o 
  -5   4  11      253.75      262.24     23.79 o 
  -4   4  11      144.60      162.10     13.70 o 
  -3   4  11      114.53      119.85     10.35 o 
  -2   4  11       44.17       35.09      5.77 o 
  -1   4  11      330.93      349.13     15.33 o 
   0   4  11         .18        7.81      4.58 o 
   1   4  11      341.50      328.94     13.90 o 
   2   4  11       43.67       53.99     13.48 o 
   3   4  11      116.90      113.08     12.99 o 
   4   4  11      147.55      123.99      8.61 o 
   5   4  11      248.30      272.94     19.79 o 
   6   4  11      100.09       90.14     17.28 o 
   7   4  11       29.90       29.63      9.03 o 
   8   4  11       33.51       39.20     11.99 o 
   9   4  11       33.30       57.77    623.10 o 
  -8   5  11       63.10       77.94     24.49 o 
  -7   5  11       54.84       48.43     13.97 o 
  -6   5  11      154.48      151.64     21.62 o 
  -5   5  11      156.50      155.58     16.48 o 
  -4   5  11      209.64      189.36     18.67 o 
  -3   5  11       37.32       61.51     10.94 o 
  -2   5  11      482.03      475.54     20.47 o 
  -1   5  11       85.39       83.50     12.42 o 
   0   5  11       46.30       52.44     10.06 o 
   1   5  11       91.26       87.40      6.29 o 
   2   5  11      464.25      430.44     18.26 o 
   3   5  11       40.26       25.89      7.13 o 
   4   5  11      203.06      206.84     18.55 o 
   5   5  11      162.50      164.55     19.38 o 
   6   5  11      151.23      155.86     15.05 o 
   7   5  11       54.69       52.97     12.14 o 
   8   5  11       64.14       60.10     19.13 o 
  -8   6  11       81.35       80.64     29.09 o 
  -7   6  11       42.66       63.54     18.35 o 
  -6   6  11       35.71       45.41     27.25 o 
  -5   6  11      231.17      223.51     23.23 o 
  -4   6  11      152.58      148.54     14.96 o 
  -3   6  11       70.08       93.05     18.90 o 
  -2   6  11      388.17      382.88     23.27 o 
  -1   6  11      119.91      117.33     11.52 o 
   0   6  11      405.33      437.78     21.87 o 
   1   6  11      122.75      127.51     16.89 o 
   2   6  11      397.82      360.80     20.87 o 
   3   6  11       67.70       50.62     80.01 o 
   4   6  11      158.81      139.14     11.56 o 
   5   6  11      227.24      189.19     19.82 o 
   6   6  11       35.44       39.49     18.55 o 
   7   6  11       42.40      104.97     40.96 o 
   8   6  11       81.38       94.29     28.91 o 
  -7   7  11      170.25      202.49     65.33 o 
  -6   7  11      162.00      151.13     31.60 o 
  -5   7  11      131.75      161.84     26.76 o 
  -4   7  11      198.93      182.46     20.65 o 
  -3   7  11      207.41      185.31     36.82 o 
  -2   7  11      245.42      253.43     25.46 o 
  -1   7  11      223.87      235.66     68.45 o 
   0   7  11        5.02       10.85     16.70 o 
   1   7  11      227.42      228.22     16.99 o 
   2   7  11      244.63      264.88     28.32 o 
   3   7  11      221.99      202.14     19.24 o 
   4   7  11      196.86      193.12     33.89 o 
   5   7  11      132.30      145.92     23.42 o 
   6   7  11      161.42      165.32     24.78 o 
   7   7  11      174.60      283.12     78.22 o 
  -7   8  11      216.67      226.30     52.20 o 
  -6   8  11      121.04      127.93     25.69 o 
  -5   8  11      145.58      137.56     19.27 o 
  -4   8  11       10.21       52.77     14.03 o 
  -3   8  11       24.92       29.95     12.24 o 
  -2   8  11        4.34        2.14     12.46 o 
  -1   8  11        7.51       18.56      7.18 o 
   0   8  11      267.19      305.67     38.07 o 
   1   8  11        6.83       22.89      8.45 o 
   2   8  11        3.77        -.40      7.23 o 
   3   8  11       22.80        7.49     12.69 o 
   4   8  11       10.96       37.69     12.99 o 
   5   8  11      143.59      156.14     25.58 o 
   6   8  11      120.95      135.49     37.79 o 
   7   8  11      213.38      361.48     91.13 o 
  -6   9  11       24.13       85.98     26.60 o 
  -5   9  11       78.50       70.12     18.08 o 
  -4   9  11      150.38      210.50     45.24 o 
  -3   9  11      118.16      105.96     17.61 o 
  -2   9  11      376.47      391.16     52.97 o 
  -1   9  11       14.94        5.14     11.16 o 
   0   9  11      385.44      436.42     46.81 o 
   1   9  11       15.09       39.30     18.40 o 
   2   9  11      368.41      405.30     72.27 o 
   3   9  11      121.73      108.04     49.28 o 
   4   9  11      146.79      152.52     23.80 o 
   5   9  11       77.33      100.99     28.65 o 
   6   9  11       21.93       52.95     30.26 o 
  -5  10  11        3.25       49.59     36.31 o 
  -4  10  11       47.41       73.63     23.26 o 
  -3  10  11      132.31       96.56     22.31 o 
  -2  10  11      281.05      242.25     39.75 o 
  -1  10  11      151.65      140.80     25.51 o 
   0  10  11       26.41       63.62     24.89 o 
   1  10  11      151.47      165.21     32.61 o 
   2  10  11      279.08      339.57     50.73 o 
   3  10  11      129.11      131.47     22.26 o 
   4  10  11       45.18       42.51     15.23 o 
   5  10  11        3.48      -13.36     13.36 o 
  -3  11  11       34.82       64.67     22.85 o 
  -2  11  11       67.63       83.71     53.78 o 
  -1  11  11      112.35      196.44     54.59 o 
   0  11  11       13.21       32.44     20.78 o 
   1  11  11      119.62      182.21     35.88 o 
   2  11  11       67.11       85.46     22.72 o 
   3  11  11       38.71       72.27     33.85 o 
   0   0  12        9.32       22.13     16.91 o 
   1   0  12      326.68      305.10     14.30 o 
   2   0  12       50.27       61.08      6.45 o 
   3   0  12       99.95      106.69      8.67 o 
   4   0  12      538.28      581.17     21.69 o 
   5   0  12       98.61       82.43     10.16 o 
   6   0  12       22.48       21.91     12.99 o 
   7   0  12         .25       29.03     15.02 o 
   8   0  12      410.56      406.99     60.41 o 
   9   0  12       44.91       49.86     19.09 o 
  -9   1  12       42.33       35.26     16.54 o 
  -8   1  12      322.01      340.28     45.70 o 
  -7   1  12       83.87       97.95     17.21 o 
  -6   1  12       35.13       52.51     10.45 o 
  -5   1  12      248.59      248.14     15.52 o 
  -4   1  12       18.47       19.49      8.40 o 
  -3   1  12      545.95      527.16     22.06 o 
  -2   1  12       97.40       89.29      6.16 o 
  -1   1  12      258.16      260.33     12.99 o 
   0   1  12      538.54      479.31     19.62 o 
   1   1  12      256.68      257.66     12.43 o 
   2   1  12       98.51       75.38     12.81 o 
   3   1  12      565.76      538.87     20.66 o 
   4   1  12       22.32       14.58     12.01 o 
   5   1  12      251.81      275.95     16.60 o 
   6   1  12       36.20       49.20     10.81 o 
   7   1  12       89.00       97.16     13.56 o 
   8   1  12      324.79      414.23     55.88 o 
   9   1  12       43.71       56.26     17.78 o 
  -8   2  12      140.07      129.83     23.12 o 
  -7   2  12        5.09       35.07     18.42 o 
  -6   2  12       87.89       84.69     13.61 o 
  -5   2  12       49.59       66.65     10.16 o 
  -4   2  12       77.71       68.87      6.69 o 
  -3   2  12         .43        6.87      3.91 o 
  -2   2  12      186.78      184.39      9.65 o 
  -1   2  12      133.36      122.61     13.48 o 
   0   2  12        4.72       19.00      6.45 o 
   1   2  12      135.55      138.17      8.55 o 
   2   2  12      186.88      218.33     16.27 o 
   3   2  12         .50        7.45      7.81 o 
   4   2  12       75.54       69.10      8.81 o 
   5   2  12       48.21       52.73     16.50 o 
   6   2  12       91.39       62.21     11.63 o 
   7   2  12        4.64       17.54      7.15 o 
   8   2  12      141.47      122.06     23.03 o 
  -8   3  12      176.44      196.59     38.61 o 
  -7   3  12       92.64      102.86     21.71 o 
  -6   3  12      125.63      139.87     36.48 o 
  -5   3  12      200.97      224.60     22.95 o 
  -4   3  12      445.57      465.72     28.84 o 
  -3   3  12      282.67      291.68     20.92 o 
  -2   3  12      111.65      108.24      7.08 o 
  -1   3  12      175.05      165.85      9.34 o 
   0   3  12       43.03       51.26      6.34 o 
   1   3  12      176.35      165.12      9.33 o 
   2   3  12      113.90      113.44     25.13 o 
   3   3  12      284.82      273.79     17.84 o 
   4   3  12      446.54      442.23     25.58 o 
   5   3  12      197.65      185.94     13.80 o 
   6   3  12      128.23      122.40     14.08 o 
   7   3  12       95.00       81.87     13.53 o 
   8   3  12      172.05      174.01     23.94 o 
  -8   4  12       12.26       26.23     41.82 o 
  -7   4  12        2.21       39.18     17.85 o 
  -6   4  12       16.88        9.70      8.03 o 
  -5   4  12       39.50       38.91     10.01 o 
  -4   4  12      192.23      189.04     17.80 o 
  -3   4  12      393.96      388.19     29.55 o 
  -2   4  12      295.77      309.95     16.67 o 
  -1   4  12      654.40      631.24     22.45 o 
   0   4  12      137.60      126.63      8.76 o 
   1   4  12      654.26      619.41     24.54 o 
   2   4  12      293.04      292.93     14.09 o 
   3   4  12      394.51      420.66     27.14 o 
   4   4  12      193.28      186.49     15.70 o 
   5   4  12       40.68       52.30      9.29 o 
   6   4  12       17.33       16.71      8.36 o 
   7   4  12        2.51       20.41      8.19 o 
   8   4  12       12.33       20.89     13.92 o 
  -8   5  12       51.29       67.29     57.00 o 
  -7   5  12       53.09       91.11     32.90 o 
  -6   5  12       54.77       69.92     22.70 o 
  -5   5  12      111.74      103.71     25.31 o 
  -4   5  12      118.91      109.08     13.65 o 
  -3   5  12      292.53      280.61     24.58 o 
  -2   5  12        8.37       15.75      8.20 o 
  -1   5  12      904.82      888.58     48.18 o 
   0   5  12      377.09      399.53     19.34 o 
   1   5  12      890.32      819.49     39.92 o 
   2   5  12        7.41       13.67      8.98 o 
   3   5  12      282.22      273.76     18.78 o 
   4   5  12      124.77      126.22     14.63 o 
   5   5  12      121.29      108.28     16.33 o 
   6   5  12       57.24       41.50     11.65 o 
   7   5  12       55.65      111.35     23.68 o 
   8   5  12       51.66       74.47     44.65 o 
  -7   6  12       37.69       59.70     18.54 o 
  -6   6  12      170.98      145.67     21.34 o 
  -5   6  12       62.25       71.21     18.10 o 
  -4   6  12       70.15       57.63      9.85 o 
  -3   6  12       82.21      101.09     13.93 o 
  -2   6  12       70.42       58.00     10.80 o 
  -1   6  12      309.87      281.52     19.70 o 
   0   6  12      488.00      449.37     30.09 o 
   1   6  12      312.87      289.52     58.41 o 
   2   6  12       71.43       98.78     16.05 o 
   3   6  12       84.24       83.26     15.39 o 
   4   6  12       69.24       93.60     13.74 o 
   5   6  12       62.57       69.49     27.64 o 
   6   6  12      166.83      167.11     25.72 o 
   7   6  12       37.29       56.97     23.06 o 
  -7   7  12       36.12       57.13     32.62 o 
  -6   7  12      321.63      372.02     51.56 o 
  -5   7  12       62.26       88.37     17.50 o 
  -4   7  12      351.28      440.32     56.23 o 
  -3   7  12       42.92       88.21     46.62 o 
  -2   7  12      117.60      127.02     14.68 o 
  -1   7  12       21.80       28.10      8.26 o 
   0   7  12       93.24      108.43     18.50 o 
   1   7  12       24.12       20.10     17.24 o 
   2   7  12      113.98      144.44     18.67 o 
   3   7  12       42.06       46.67     11.82 o 
   4   7  12      344.23      383.86     43.89 o 
   5   7  12       61.74       90.80     18.46 o 
   6   7  12      324.44      351.09     55.78 o 
   7   7  12       36.44       45.53     24.29 o 
  -6   8  12       35.19       64.18     26.82 o 
  -5   8  12       44.69       46.63     14.44 o 
  -4   8  12       34.23       40.39     18.07 o 
  -3   8  12      130.60      115.52     18.66 o 
  -2   8  12       10.50       20.37      9.83 o 
  -1   8  12        2.03       21.46     19.78 o 
   0   8  12       97.15      101.14     14.81 o 
   1   8  12        1.92       33.68     11.25 o 
   2   8  12       10.80       14.46     11.29 o 
   3   8  12      129.26      128.57     20.90 o 
   4   8  12       34.62       47.25     12.49 o 
   5   8  12       44.99       49.81     13.23 o 
   6   8  12       34.87       33.47     21.56 o 
  -5   9  12        8.66       15.71     13.82 o 
  -4   9  12        2.39       25.02     12.12 o 
  -3   9  12      131.60      176.87     34.79 o 
  -2   9  12        9.90       19.87     29.28 o 
  -1   9  12      271.53      298.60     50.81 o 
   0   9  12      125.37       82.28     24.82 o 
   1   9  12      268.48      360.70     54.56 o 
   2   9  12       10.39       63.55     85.00 o 
   3   9  12      135.43      136.73     35.23 o 
   4   9  12        2.76       15.60     21.37 o 
   5   9  12        8.79       16.54     42.67 o 
  -4  10  12        2.48       24.23     60.31 o 
  -3  10  12       65.05       58.76     29.68 o 
  -2  10  12        6.67       46.01     28.07 o 
  -1  10  12       34.56       87.54     63.72 o 
   0  10  12       14.78       98.75     32.67 o 
   1  10  12       34.35       89.27     27.62 o 
   2  10  12        6.69       31.35     31.84 o 
   3  10  12       63.54       56.05     19.16 o 
   4  10  12        2.29       25.13     26.76 o 
  -2  11  12      160.45      193.21     74.08 o 
  -1  11  12        5.08       30.65     17.71 o 
   0  11  12       17.66       22.45     14.42 o 
   1  11  12        5.18       18.17     14.27 o 
   2  11  12      162.28      229.50     50.22 o 
   1   0  13      423.26      394.17     19.82 o 
   2   0  13       69.53       66.23      7.91 o 
   3   0  13      471.84      409.72     22.66 o 
   4   0  13      338.91      350.45     21.23 o 
   5   0  13        3.58       13.01     10.45 o 
   6   0  13      178.63      165.76     22.66 o 
   7   0  13       23.64       29.47     13.28 o 
   8   0  13        8.79       59.49     25.15 o 
  -8   1  13       16.72       27.91     38.87 o 
  -7   1  13      109.95      155.98     27.94 o 
  -6   1  13      195.02      187.60     21.01 o 
  -5   1  13      255.15      277.63     20.79 o 
  -4   1  13      195.92      177.61     12.83 o 
  -3   1  13      195.99      172.42     29.05 o 
  -2   1  13       95.85      101.80      9.01 o 
  -1   1  13       17.96       12.22      4.75 o 
   0   1  13      147.17      171.66     12.39 o 
   1   1  13       15.57       23.65     23.53 o 
   2   1  13       90.43      102.74      8.36 o 
   3   1  13      198.86      195.57     13.09 o 
   4   1  13      187.65      197.86     20.90 o 
   5   1  13      253.16      276.51     21.09 o 
   6   1  13      189.06      178.39     19.72 o 
   7   1  13      108.77      145.39     21.49 o 
   8   1  13       18.16       41.29     17.38 o 
  -8   2  13       39.54       50.57     21.66 o 
  -7   2  13       88.45      120.29     29.75 o 
  -6   2  13      418.03      419.81     53.34 o 
  -5   2  13       37.26       78.61     38.87 o 
  -4   2  13      205.65      222.50     18.77 o 
  -3   2  13       13.70        3.22      9.28 o 
  -2   2  13      108.14      104.59      9.54 o 
  -1   2  13       21.41       32.23     12.30 o 
   0   2  13       63.80       68.27      9.26 o 
   1   2  13       21.01       11.48      6.25 o 
   2   2  13      113.18      147.48     13.99 o 
   3   2  13       14.56       41.10     22.12 o 
   4   2  13      206.14      212.28     13.68 o 
   5   2  13       38.74       54.77     14.46 o 
   6   2  13      417.13      427.46     52.44 o 
   7   2  13       86.50      109.47     29.00 o 
   8   2  13       39.36      105.59     26.97 o 
  -8   3  13       32.87       61.56     20.52 o 
  -7   3  13       18.12       19.32     30.55 o 
  -6   3  13      108.70      131.04     27.96 o 
  -5   3  13        6.74       62.62     24.72 o 
  -4   3  13      225.41      229.58     17.88 o 
  -3   3  13       79.20       83.24     14.07 o 
  -2   3  13      221.39      219.04     15.92 o 
  -1   3  13      247.69      244.18     15.93 o 
   0   3  13       21.33       29.95      5.54 o 
   1   3  13      256.37      240.30     14.35 o 
   2   3  13      215.28      215.43     24.71 o 
   3   3  13       77.57       89.94     14.17 o 
   4   3  13      220.60      202.20     13.14 o 
   5   3  13        8.04       14.06     10.74 o 
   6   3  13      110.62      141.33     22.27 o 
   7   3  13       17.99       35.23     11.05 o 
   8   3  13       32.66       48.28     13.12 o 
  -7   4  13        6.53       36.83     19.05 o 
  -6   4  13       43.96       85.81     31.25 o 
  -5   4  13       97.59      130.11     67.18 o 
  -4   4  13       36.42       56.26     16.01 o 
  -3   4  13      491.39      449.09     28.14 o 
  -2   4  13       39.17       59.12     10.12 o 
  -1   4  13       75.16       63.46     14.69 o 
   0   4  13        7.51       17.52      7.13 o 
   1   4  13       81.40       60.64     17.28 o 
   2   4  13       40.24       55.36      8.62 o 
   3   4  13      506.54      473.48     28.71 o 
   4   4  13       38.19       49.12      8.55 o 
   5   4  13      101.72      114.89     16.60 o 
   6   4  13       43.98       49.40     10.51 o 
   7   4  13        5.65       29.58     14.98 o 
  -7   5  13       12.33       41.38     18.30 o 
  -6   5  13       95.74      135.58     29.06 o 
  -5   5  13       16.81       26.74     13.27 o 
  -4   5  13       22.96       42.09     15.92 o 
  -3   5  13       31.50       39.35     11.62 o 
  -2   5  13      283.60      321.66    127.45 o 
  -1   5  13      166.57      172.33    104.45 o 
   0   5  13      518.01      591.02     32.91 o 
   1   5  13      164.91      187.29     15.09 o 
   2   5  13      282.49      327.41     26.07 o 
   3   5  13       29.52       39.07      9.73 o 
   4   5  13       23.23       27.04     16.01 o 
   5   5  13       18.05       28.73     10.36 o 
   6   5  13       90.92       76.26     16.48 o 
   7   5  13       11.42       11.10     16.01 o 
  -7   6  13         .09        9.22     40.24 o 
  -6   6  13      171.86      191.33     39.15 o 
  -5   6  13       12.92       16.51      9.84 o 
  -4   6  13       99.71      101.10     22.02 o 
  -3   6  13       26.06       33.02      9.44 o 
  -2   6  13      324.06      281.00     28.37 o 
  -1   6  13      225.97      229.21     21.06 o 
   0   6  13         .05       14.14     14.04 o 
   1   6  13      222.72      207.13     22.42 o 
   2   6  13      314.05      278.93     30.21 o 
   3   6  13       24.46       46.02     13.87 o 
   4   6  13       93.40      108.20     26.57 o 
   5   6  13       13.64       20.82      9.26 o 
   6   6  13      173.30      175.53     29.65 o 
   7   6  13         .11       21.90     23.58 o 
  -6   7  13       18.13       36.93     20.66 o 
  -5   7  13      355.13      369.31     51.31 o 
  -4   7  13       19.67       55.74     16.59 o 
  -3   7  13      126.70      201.86     34.03 o 
  -2   7  13      116.50      121.98     16.49 o 
  -1   7  13       17.91       45.12     29.98 o 
   0   7  13         .11       16.60     14.47 o 
   1   7  13       21.16       20.50      8.35 o 
   2   7  13      119.34      114.05     17.77 o 
   3   7  13      129.59      127.55     23.63 o 
   4   7  13       18.70       33.35      9.25 o 
   5   7  13      358.22      349.05     46.81 o 
   6   7  13       17.20       49.94     22.94 o 
  -5   8  13       17.56       65.26     19.82 o 
  -4   8  13       89.43      109.51     21.21 o 
  -3   8  13      182.23      182.45     28.06 o 
  -2   8  13      123.94      105.29     21.69 o 
  -1   8  13      265.81      213.98     54.33 o 
   0   8  13       47.37       83.72     20.45 o 
   1   8  13      266.41      264.33     35.13 o 
   2   8  13      127.71      134.53     22.11 o 
   3   8  13      183.58      191.87     27.62 o 
   4   8  13       86.92      109.68     21.64 o 
   5   8  13       18.36       52.66     20.96 o 
  -4   9  13       75.01      107.75     29.03 o 
  -3   9  13      113.52      135.13     32.36 o 
  -2   9  13      141.30      163.59     31.71 o 
  -1   9  13       18.93       36.51     26.78 o 
   0   9  13      188.71      250.35     41.73 o 
   1   9  13       18.81       19.43     34.97 o 
   2   9  13      141.20      188.15     42.27 o 
   3   9  13      114.86      108.62     17.07 o 
   4   9  13       74.53      107.62     30.57 o 
  -2  10  13       16.62       25.72     16.61 o 
  -1  10  13      118.43      148.77     75.44 o 
   0  10  13       67.08      114.14     30.05 o 
   1  10  13      117.47      166.72     42.00 o 
   2  10  13       15.99       49.16     29.93 o 
   0   0  14      433.55      450.91     32.49 o 
   1   0  14       14.21       26.73     16.70 o 
   2   0  14      657.96      732.26     41.27 o 
   3   0  14        5.98       19.66     23.82 o 
   4   0  14      231.82      245.06     20.62 o 
   5   0  14      250.85      260.68     22.35 o 
   6   0  14       82.03      120.22     22.04 o 
   7   0  14       42.36       70.95     15.75 o 
  -7   1  14        1.58       24.90     12.48 o 
  -6   1  14      132.11      136.57     28.48 o 
  -5   1  14       42.15       56.68     18.07 o 
  -4   1  14      222.40      226.80     19.81 o 
  -3   1  14      307.24      296.95     19.04 o 
  -2   1  14      166.61      189.17     15.90 o 
  -1   1  14       67.49       70.76      7.90 o 
   0   1  14       49.65       50.03      8.20 o 
   1   1  14       66.89       84.89     12.89 o 
   2   1  14      166.23      183.75     17.48 o 
   3   1  14      307.34      321.39     19.76 o 
   4   1  14      224.42      178.62     15.14 o 
   5   1  14       42.28       48.78     10.14 o 
   6   1  14      134.69      163.18     22.88 o 
   7   1  14        1.84       35.12     15.54 o 
  -7   2  14      135.69      209.41     37.89 o 
  -6   2  14        1.16        8.28     29.98 o 
  -5   2  14      146.08      161.35     20.76 o 
  -4   2  14       96.13      111.23     15.02 o 
  -3   2  14      185.04      207.47     26.66 o 
  -2   2  14      156.51      173.48     17.69 o 
  -1   2  14      579.21      661.15     40.11 o 
   0   2  14        5.66       12.29      8.82 o 
   1   2  14      574.58      634.69     38.02 o 
   2   2  14      155.11      154.15     14.56 o 
   3   2  14      175.02      205.72     16.99 o 
   4   2  14       94.67      124.43     14.50 o 
   5   2  14      145.15      179.31     26.02 o 
   6   2  14        1.04       22.42     17.19 o 
   7   2  14      136.10      155.66     24.67 o 
  -7   3  14       25.94       51.92     64.94 o 
  -6   3  14       18.42       55.82     22.56 o 
  -5   3  14       25.57       31.96     17.58 o 
  -4   3  14      154.06      160.12     17.58 o 
  -3   3  14       15.11       41.63     19.04 o 
  -2   3  14       28.88       44.69     19.15 o 
  -1   3  14       10.50       46.03     10.93 o 
   0   3  14       16.23       26.85      9.23 o 
   1   3  14       10.27       35.10     13.26 o 
   2   3  14       29.49       50.98     10.52 o 
   3   3  14       14.54       24.80     10.46 o 
   4   3  14      154.24      136.73     13.91 o 
   5   3  14       24.66       54.07     12.79 o 
   6   3  14       18.37       23.27     23.63 o 
   7   3  14       27.21       30.44     14.94 o 
  -7   4  14       27.93       43.27     19.44 o 
  -6   4  14       48.51       95.75     21.17 o 
  -5   4  14       90.59       98.79     17.23 o 
  -4   4  14      171.79      188.37     34.57 o 
  -3   4  14      112.71      136.85     15.58 o 
  -2   4  14        7.99       18.66      6.00 o 
  -1   4  14       19.89       17.96      6.24 o 
   0   4  14      160.81      201.27     17.08 o 
   1   4  14       20.79       60.54     11.00 o 
   2   4  14        8.12       18.53      8.59 o 
   3   4  14      113.96      119.27     13.09 o 
   4   4  14      172.50      192.40     26.68 o 
   5   4  14       89.60       65.03     37.67 o 
   6   4  14       47.00       68.72     17.67 o 
   7   4  14       28.79       26.65     11.74 o 
  -6   5  14       28.03       53.23     14.45 o 
  -5   5  14      106.23      148.41     28.10 o 
  -4   5  14      144.55      161.10     23.01 o 
  -3   5  14        6.74       18.37      9.21 o 
  -2   5  14       19.31       34.81     10.48 o 
  -1   5  14      150.64      132.48     14.53 o 
   0   5  14      237.10      182.29     19.73 o 
   1   5  14      149.38      128.17     15.65 o 
   2   5  14       19.63       47.85     11.65 o 
   3   5  14        6.66       14.19     14.07 o 
   4   5  14      143.13      148.06     21.36 o 
   5   5  14      107.34      112.54     20.90 o 
   6   5  14       27.29       55.05     16.77 o 
  -6   6  14        8.98        4.95     12.92 o 
  -5   6  14      166.37      136.72     23.05 o 
  -4   6  14       41.19       61.64     16.12 o 
  -3   6  14      148.39      168.31     22.43 o 
  -2   6  14       13.43       42.16     41.70 o 
  -1   6  14       42.24       51.40     14.35 o 
   0   6  14       28.76       41.29     19.53 o 
   1   6  14       40.76       46.48     11.78 o 
   2   6  14       14.03       23.13     11.53 o 
   3   6  14      145.43      133.05     22.81 o 
   4   6  14       43.29       53.44     64.35 o 
   5   6  14      160.75      167.48     27.37 o 
   6   6  14        8.49       22.90     15.36 o 
  -5   7  14       30.16        9.65     10.49 o 
  -4   7  14       26.12       37.73     15.72 o 
  -3   7  14       22.55       41.83     20.60 o 
  -2   7  14       20.52       42.03     21.00 o 
  -1   7  14       19.58        5.49      9.31 o 
   0   7  14       61.79       55.16     19.05 o 
   1   7  14       19.35       22.62     11.05 o 
   2   7  14       20.50       50.79     15.17 o 
   3   7  14       21.99       34.69     16.18 o 
   4   7  14       25.72       68.38     21.49 o 
   5   7  14       29.08       42.82     28.51 o 
  -4   8  14       72.36       90.40     27.01 o 
  -3   8  14       79.91      155.30     35.81 o 
  -2   8  14      182.09      159.26     29.17 o 
  -1   8  14       90.29      148.93     27.13 o 
   0   8  14      439.63      517.60     68.86 o 
   1   8  14       91.42      100.03     31.35 o 
   2   8  14      180.26      227.54     33.46 o 
   3   8  14       80.74      115.63     20.28 o 
   4   8  14       73.78       82.52     45.51 o 
  -3   9  14        6.97        7.98     24.75 o 
  -2   9  14        4.84       10.75     14.15 o 
  -1   9  14       21.61       75.49     30.83 o 
   0   9  14       57.37       72.94     22.55 o 
   1   9  14       21.32       55.69     25.41 o 
   2   9  14        5.00       19.96     17.58 o 
   3   9  14        7.14       40.40     18.27 o 
   1   0  15       13.60        1.80      6.37 o 
   2   0  15      452.86      432.94     34.69 o 
   3   0  15       42.34       71.46     10.52 o 
   4   0  15        4.56       23.96     16.01 o 
   5   0  15       84.66      113.33     18.88 o 
   6   0  15      205.63      197.56     25.86 o 
   7   0  15      294.84      339.01     54.62 o 
  -7   1  15       21.42       22.87     26.56 o 
  -6   1  15         .05        2.98     11.93 o 
  -5   1  15       68.19      102.00     22.85 o 
  -4   1  15       32.83       32.76     11.19 o 
  -3   1  15       19.28       35.65     10.15 o 
  -2   1  15      111.67      149.67     30.27 o 
  -1   1  15       12.53       28.61     10.94 o 
   0   1  15         .39        2.67      5.77 o 
   1   1  15       13.32       30.18     10.80 o 
   2   1  15      111.71      103.57     12.42 o 
   3   1  15       18.32       33.75      8.31 o 
   4   1  15       31.75       38.61     10.07 o 
   5   1  15       70.42      114.75     25.68 o 
   6   1  15         .10       21.86     16.15 o 
   7   1  15       20.97       51.32     15.97 o 
  -6   2  15      137.29      172.00     26.59 o 
  -5   2  15       27.62       51.15     16.34 o 
  -4   2  15      175.24      187.32     24.75 o 
  -3   2  15      204.46      191.87     27.44 o 
  -2   2  15      303.30      363.32     29.07 o 
  -1   2  15       43.78       68.79     20.60 o 
   0   2  15      467.44      510.59     38.95 o 
   1   2  15       43.29       50.20      9.05 o 
   2   2  15      311.85      390.95     33.62 o 
   3   2  15      203.77      201.18     19.97 o 
   4   2  15      171.79      182.31     22.20 o 
   5   2  15       28.04       27.09     14.75 o 
   6   2  15      130.81      164.31     25.82 o 
  -6   3  15       22.10       43.87     29.16 o 
  -5   3  15       97.48      126.63     24.84 o 
  -4   3  15       25.03       29.10     53.90 o 
  -3   3  15       65.58       72.88     15.43 o 
  -2   3  15      256.64      258.11     26.74 o 
  -1   3  15      156.18      165.03     17.69 o 
   0   3  15      133.98      123.02     12.83 o 
   1   3  15      150.09      179.32     26.75 o 
   2   3  15      256.47      212.23     22.57 o 
   3   3  15       62.86       70.15     13.95 o 
   4   3  15       23.13       42.45     11.27 o 
   5   3  15       95.40       88.91     16.80 o 
   6   3  15       20.35       43.13     19.16 o 
  -6   4  15       17.84       85.10     48.83 o 
  -5   4  15       42.80       78.34     17.70 o 
  -4   4  15        7.39       44.41     26.53 o 
  -3   4  15      114.31      129.33     19.26 o 
  -2   4  15      123.30      128.56     18.75 o 
  -1   4  15      112.94      126.64     12.92 o 
   0   4  15      199.30      216.12     25.59 o 
   1   4  15      110.57      138.81     18.49 o 
   2   4  15      124.40      139.18     22.26 o 
   3   4  15      114.21      145.50     21.64 o 
   4   4  15        7.91       29.38     15.29 o 
   5   4  15       45.13       73.28     26.56 o 
   6   4  15       18.29       18.73     14.42 o 
  -5   5  15      237.77      237.18     47.79 o 
  -4   5  15       67.63       94.29     26.08 o 
  -3   5  15       73.93       66.58     26.25 o 
  -2   5  15      170.51      151.78     19.10 o 
  -1   5  15       11.87       62.94     17.23 o 
   0   5  15       36.56       77.06     43.73 o 
   1   5  15       10.99       39.22     12.79 o 
   2   5  15      175.31      171.65     26.02 o 
   3   5  15       74.24       59.02     15.62 o 
   4   5  15       68.51       78.92     22.10 o 
   5   5  15      238.28      223.59     35.83 o 
  -5   6  15       67.29       88.77     26.17 o 
  -4   6  15       23.19       68.96     17.44 o 
  -3   6  15        2.05       30.22     12.60 o 
  -2   6  15      401.12      424.51     59.15 o 
  -1   6  15      136.27      119.70     27.59 o 
   0   6  15      120.15      128.66     22.25 o 
   1   6  15      138.04      115.19     18.62 o 
   2   6  15      411.54      494.76     68.36 o 
   3   6  15        2.43        4.60     14.80 o 
   4   6  15       25.89       89.10     25.21 o 
   5   6  15       67.02       54.25     21.66 o 
  -4   7  15        6.56       45.16     26.56 o 
  -3   7  15       14.92       14.43     12.34 o 
  -2   7  15       13.44       49.18     19.28 o 
  -1   7  15      169.54      193.21     34.37 o 
   0   7  15        5.06       24.42     17.28 o 
   1   7  15      168.28      148.53     25.32 o 
   2   7  15       13.54       24.46     19.53 o 
   3   7  15       13.31       57.34     18.63 o 
   4   7  15        7.08       57.89     68.05 o 
  -3   8  15       93.87      112.47    102.82 o 
  -2   8  15        1.27       28.30     14.72 o 
  -1   8  15       80.66      159.30     35.20 o 
   0   8  15       50.26       79.11     44.63 o 
   1   8  15       81.01      148.96     32.38 o 
   2   8  15        1.01        2.63     10.19 o 
   3   8  15       92.22      134.10     25.53 o 
   0   0  16      247.05      272.96     34.91 o 
   1   0  16        5.70       -1.14      7.47 o 
   2   0  16       90.51      103.99     17.60 o 
   3   0  16        4.07       30.16     49.41 o 
   4   0  16      156.28      186.77     23.28 o 
   5   0  16       15.33       41.68     12.01 o 
   6   0  16       40.98      103.63     29.39 o 
  -6   1  16        6.35       12.71     14.78 o 
  -5   1  16      181.51      221.99     33.22 o 
  -4   1  16       72.66      107.92     20.63 o 
  -3   1  16       43.52       54.08     13.42 o 
  -2   1  16       73.09      112.13     17.53 o 
  -1   1  16       14.64       30.83      8.61 o 
   0   1  16      290.32      295.47     22.50 o 
   1   1  16       17.56       32.99     21.97 o 
   2   1  16       69.77       80.32     15.37 o 
   3   1  16       45.13       52.53     35.55 o 
   4   1  16       72.77       92.65     15.43 o 
   5   1  16      187.42      166.70     34.39 o 
   6   1  16        5.84       14.11     10.16 o 
  -6   2  16        6.46       24.19     12.28 o 
  -5   2  16       53.37       95.51     20.34 o 
  -4   2  16        9.01       42.65     27.15 o 
  -3   2  16       27.92       35.54     35.06 o 
  -2   2  16       76.17       64.21     11.91 o 
  -1   2  16       95.73       97.75     14.89 o 
   0   2  16       23.78       44.60     10.30 o 
   1   2  16       94.19      101.29     21.68 o 
   2   2  16       75.34       85.28     15.92 o 
   3   2  16       26.40       27.84     11.30 o 
   4   2  16        9.34       19.03     10.70 o 
   5   2  16       54.80       90.52     16.91 o 
   6   2  16        6.05       24.69     13.38 o 
  -5   3  16       23.57       31.79     45.70 o 
  -4   3  16      108.74      130.85     35.94 o 
  -3   3  16       30.34       26.83      9.53 o 
  -2   3  16      133.01      194.12     75.97 o 
  -1   3  16       71.63      102.31     25.24 o 
   0   3  16      285.61      318.87     41.76 o 
   1   3  16       74.12      103.97     15.56 o 
   2   3  16      137.84      193.39     38.41 o 
   3   3  16       31.05       40.29     13.87 o 
   4   3  16      114.65      131.41     37.50 o 
   5   3  16       25.76       18.09     24.56 o 
  -5   4  16       48.33       41.25     29.00 o 
  -4   4  16       48.80      100.11     21.94 o 
  -3   4  16        2.95       23.00     13.67 o 
  -2   4  16       18.07       30.00     12.11 o 
  -1   4  16       49.26       70.58     12.73 o 
   0   4  16        8.85       10.94     13.33 o 
   1   4  16       49.28       49.63     21.00 o 
   2   4  16       19.30       77.28     19.58 o 
   3   4  16        3.19       16.90     29.00 o 
   4   4  16       49.40       56.38     12.49 o 
   5   4  16       47.96       27.96     13.08 o 
  -4   5  16       36.26       68.07     20.81 o 
  -3   5  16      242.87      274.05     38.82 o 
  -2   5  16       96.00      153.80     56.25 o 
  -1   5  16      128.02      177.43     35.66 o 
   0   5  16      189.74      167.59     49.90 o 
   1   5  16      121.38      176.01     27.94 o 
   2   5  16      100.48      211.72     91.11 o 
   3   5  16      234.53      233.86     35.57 o 
   4   5  16       37.77       35.40     12.38 o 
  -3   6  16        1.09       31.29     24.12 o 
  -2   6  16       23.13       43.08     19.14 o 
  -1   6  16       50.55       77.96     17.02 o 
   0   6  16        4.05       26.51     34.76 o 
   1   6  16       50.17      107.10     31.05 o 
   2   6  16       22.70       57.17     19.31 o 
   3   6  16        1.28       25.69     22.76 o 
  -2   7  16      191.52      193.01     43.83 o 
  -1   7  16       88.52       91.42     21.69 o 
   0   7  16      324.31      366.92     66.60 o 
   1   7  16       85.57      124.95     49.51 o 
   2   7  16      188.05      243.13    100.29 o 
   1   0  17       51.00       72.23     15.04 o 
   2   0  17       86.81      114.23     20.21 o 
   3   0  17        1.50       10.19     19.53 o 
   4   0  17       29.01       60.79     15.64 o 
   5   0  17       50.30       82.19     18.48 o 
  -5   1  17       88.83      157.10     31.14 o 
  -4   1  17       59.49       97.35     17.86 o 
  -3   1  17       16.34       45.26     15.05 o 
  -2   1  17      133.45      169.06     24.31 o 
  -1   1  17       17.21       41.04     12.44 o 
   0   1  17       66.40       84.91     15.59 o 
   1   1  17       16.97       63.92     30.17 o 
   2   1  17      131.22      171.01     22.97 o 
   3   1  17       17.39       71.29     32.13 o 
   4   1  17       56.50      112.18     44.47 o 
   5   1  17       90.48      140.42     29.78 o 
  -4   2  17       24.57       48.12     24.02 o 
  -3   2  17      112.06      116.22     25.19 o 
  -2   2  17       32.46       33.57     11.01 o 
  -1   2  17       95.81      115.56     34.61 o 
   0   2  17      142.07      154.54     24.55 o 
   1   2  17       95.34      139.20     25.95 o 
   2   2  17       33.37       53.93     23.05 o 
   3   2  17      112.54      119.80     69.41 o 
   4   2  17       24.69       46.24     16.60 o 
  -4   3  17       41.71       81.06     18.84 o 
  -3   3  17       20.73       55.00     12.82 o 
  -2   3  17      188.31      200.22     24.50 o 
  -1   3  17       70.86       92.67     23.36 o 
   0   3  17        3.52       47.40     17.48 o 
   1   3  17       69.35      108.94     29.88 o 
   2   3  17      184.18      220.11     32.42 o 
   3   3  17       20.60       61.43     18.63 o 
   4   3  17       39.98       41.58     32.23 o 
  -3   4  17       13.55       28.45     16.26 o 
  -2   4  17       15.87       40.88     28.90 o 
  -1   4  17       45.65       37.61     14.73 o 
   0   4  17      214.27      247.72     41.13 o 
   1   4  17       44.75       63.39     20.14 o 
   2   4  17       15.49       49.00     35.06 o 
   3   4  17       13.12       55.31     17.72 o 
  -3   5  17       19.03       45.56     33.98 o 
  -2   5  17      137.75      182.11     36.37 o 
  -1   5  17       65.50       53.21     16.83 o 
   0   5  17       53.27      103.17     21.74 o 
   1   5  17       64.00       70.28     21.76 o 
   2   5  17      142.23      181.81     36.07 o 
   3   5  17       19.01       33.50     20.47 o 
  -1   6  17       52.04       32.47     21.19 o 
   0   6  17       30.32        9.10     23.06 o 
   1   6  17       52.44       40.95     15.80 o 
   0   0  18     1095.76     1192.72    194.93 o 
   1   0  18       56.53      119.11     29.00 o 
   2   0  18       74.42       97.06     18.13 o 
   3   0  18         .60       23.20     20.21 o 
  -3   1  18       28.46       51.21     44.04 o 
  -2   1  18        4.39       39.59     22.66 o 
  -1   1  18      156.82      199.13     27.79 o 
   0   1  18        6.08       15.91     24.12 o 
   1   1  18      158.40      173.93     24.79 o 
   2   1  18        4.97       26.85     18.07 o 
   3   1  18       28.12       52.56     31.90 o 
  -3   2  18       92.34      125.41     23.26 o 
  -2   2  18       14.87       25.65     20.60 o 
  -1   2  18       92.62      104.80     25.77 o 
   0   2  18       29.32       24.74     20.88 o 
   1   2  18       92.87      118.28     24.69 o 
   2   2  18       14.96       53.35     18.13 o 
   3   2  18       94.23      140.46     24.47 o 
  -2   3  18       15.80       25.84     19.14 o 
  -1   3  18       35.34       47.72     18.74 o 
   0   3  18         .26       25.36     30.86 o 
   1   3  18       36.75       49.11     15.72 o 
   2   3  18       14.58       12.95     17.51 o 
  -1   4  18       62.66       68.34     28.03 o 
   0   4  18         .89       21.91     25.69 o 
   1   4  18       62.65       71.07     76.86 o 
                                                 
